# Supplementary material for: NMD3 regulates both mRNA and rRNA nuclear export in African trypanosomes via an XPOI-linked pathway
Source: Nucleic Acids Res. 2015 Apr 14;43(9):4491–504. doi: 10.1093/nar/gkv330 (PMC4482084; doi:10.1093/nar/gkv330)
Supplement: SUPPLEMENTARY DATA [file supp_gkv330_nar-00639-a-2015-File012.xlsx]

## Sheet: Day3PT_Plus_relativeto_Day3PT_M
SeqName	Start	End	SysID	Description	Type	Strand	Amean	logFC
Tb927_05_v5.1	1440268	1440954	Tb927.5.4640	hypothetical protein, conserved	gene	-	2.08496	4.16993
Tb927_11_bin_v5.1	4114178	4115071	Tb11.v5.0788	expression site-associated gene 2 (ESAG2) protein, putative	gene	+	2	4
Tb927_11_v5.1	3879824	3880933	Tb927.11.14610	procyclin-associated gene 4 (PAG4) protein, putative	gene	+	2	4
Tb927_03_v5.1	895831	896616	Tb927.3.3420	hypothetical protein (pseudogene)	pseudogene	-	1.85022	3.70044
Tb927_09_v5.1	1213179	1214597	Tb927.9.7410	expression site-associated gene 2 (ESAG2) protein, putative	gene	-	1.85022	3.70044
Tb927_11_v5.1	1197248	1198333	Tb927.11.4080	variant surface glycoprotein (VSG)-related, putative	gene	+	1.79248	3.58496
Tb927_10_v5.1	1422098	1422781	Tb927.10.5710	hypothetical protein, conserved	gene	+	3.33621	3.5025
TP3F6-6h01.p1k	4745	5432	Tb10.v4.0042	NA	gene	-	1.72972	3.45943
Tb927_08_v5.1	132810	134249	Tb927.8.470	variant surface glycoprotein (VSG, pseudogene), putative	pseudogene	+	1.72972	3.45943
Tb927_10_v5.1	2343406	2344578	Tb927.10.9480	expression site-associated gene (ESAG) protein, putative	gene	+	2.72972	3.45943
Tb927_03_v5.1	113685	114371	Tb927.3.510	hypothetical protein, conserved	gene	+	1.66096	3.32193
5K5_v5.1	82316	83290	Tb05.5K5.280	NA	pseudogene	+	4.83089	3.32193
Tb927_03_v5.1	394163	395263	Tb927.3.1510	variant surface glycoprotein (VSG)-related, putative	gene	-	3.16993	3.16993
Tb927_06_v5.1	995715	996401	Tb927.6.3400	hypothetical protein, conserved	gene	-	1.58496	3.16993
Tb927_10_v5.1	2342115	2343287	Tb927.10.9470	expression site-associated gene (ESAG) protein, putative	gene	+	3.89068	3.1375
Tbrucei.chr8.100	11838	12836	Tb08.27P2.110	NA	gene	+	7.23266	3.06443
Tb927_11_v5.1	3881030	3882411	Tb927.11.14620	expression site-associated gene 2 (ESAG2) protein, putative	gene	+	3.11441	3.05889
Tb927_02_v5.1	274787	275473	Tb927.2.1460	hypothetical protein, conserved	gene	+	2.5	3
Tb927_09_v5.1	157898	158491	Tb927.9.650	hypothetical protein (pseudogene)	pseudogene	+	2.5	3
Tb927_10_v5.1	2350182	2350784	Tb927.10.9510	hypothetical protein	gene	+	2.5	3
Tb927_11_RH_fork_v5.1	485292	486731	Tb927.11.20060	variant surface glycoprotein (VSG), putative	gene	-	1.5	3
Tbrucei.chr8.100	14333	15623	Tb08.27P2.120	NA	pseudogene	-	1.5	3
Tb927_11_v5.1	1201153	1202223	Tb927.11.4100	variant surface glycoprotein (VSG), putative	gene	+	3.78493	2.926
Tb927_01_v5.1	197206	198050	Tb927.1.520	variant surface glycoprotein (VSG, pseudogene), putative	pseudogene	+	3.0222	2.87447
Tb927_08_v5.1	2101996	2102686	Tb927.8.7330	hypothetical protein	gene	-	1.40368	2.80735
Tb927_09_v5.1	107671	109182	Tb927.9.440	variant surface glycoprotein (VSG, atypical), putative	gene	+	1.40368	2.80735
Tb927_09_v5.1	3054561	3056122	Tb927.9.17960	variant surface glycoprotein (VSG, pseudogene), putative	pseudogene	-	1.40368	2.80735
Tb927_10_v5.1	2339410	2339604	Tb927.10.9460	hypothetical protein, unlikely	gene	-	2.40368	2.80735
Tb927_11_bin_v5.1	1569658	1570548	Tb11.v5.0413	expression site-associated gene 9 (ESAG9) protein	gene	-	1.40368	2.80735
Tb927_11_bin_v5.1	4761309	4762910	Tb11.v5.0916	variant surface glycoprotein (VSG, atypical), putative	gene	-	1.40368	2.80735
Tb927_03_v5.1	388094	389194	Tb927.3.1500	variant surface glycoprotein (VSG)-related, putative	gene	-	4.21103	2.80735
Tb927_11_v5.1	3878462	3879693	Tb927.11.14600	procyclin-associated gene 2-like protein, putative	gene	+	2.98864	2.80735
Tb927_10_v5.1	2514260	2515372	Tb927.10.10230	procyclin-associated gene 5 (PAG5) protein	gene	-	9.9139	2.71862
Tb927_02_v5.1	596938	599360	Tb927.2.3270	65 kDa invariant surface glycoprotein	gene	+	6.56713	2.71536
Tb927_10_v5.1	2511692	2512813	Tb927.10.10210	procyclin-associated gene 4 (PAG4) protein	gene	-	9.49192	2.71498
Tb927_10_v5.1	2512930	2514186	Tb927.10.10220	procyclin-associated gene 2 (PAG2) protein	gene	-	10.1725	2.71098
Tb927_03_v5.1	116511	117503	Tb927.3.520	expression site-associated gene (ESAG) protein, putative	gene	-	2.35022	2.70044
Tb927_11_v5.1	5128840	5130296	Tb927.11.18600	variant surface glycoprotein (VSG), putative	pseudogene	+	2.91645	2.66297
Tb927_09_v5.1	164843	165184	Tb927.9.670	hypothetical protein	gene	-	1.29248	2.58496
Tb927_11_bin_v5.1	5410298	5411665	Tb11.01.6241	expression site-associated gene (ESAG) protein, putative	gene	+	1.29248	2.58496
Tb927_11_bin_v5.1	5415487	5416332	Tb11.v5.1027	procyclin-associated gene 2-like protein, putative	gene	+	1.29248	2.58496
tryp_XI-974h12.q1k	7278	9272	Tb11.1760	NA	gene	+	2.29248	2.58496
Tb927_07_v5.1	471247	473319	Tb927.7.1960	retrotransposon hot spot protein 7 (RHS7), putative	gene	-	4.09984	2.58496
Tb927_11_bin_v5.1	4238508	4239743	Tb11.v5.0814	expression site-associated gene 3 (ESAG3)-like protein	gene	+	4.08245	2.5502
Tb927_01_v5.1	805538	806224	Tb927.1.3760	hypothetical protein, conserved	gene	-	2.22972	2.45943
Tb927_03_v5.1	1627487	1628605	Tb927.3.5820	expression site-associated gene (ESAG, pseudogene), putative	pseudogene	+	3.22972	2.45943
5K5_v5.1	78375	79256	Tb05.5K5.270	NA	pseudogene	+	4.52492	2.40599
Tb927_07_v5.1	23503	24326	Tb927.7.170	expression site-associated gene (ESAG) protein, putative	gene	-	4.52492	2.40599
Tb927_02_v5.1	614655	617079	Tb927.2.3320	65 kDa invariant surface glycoprotein	gene	+	6.27753	2.38014
Tb927_03_v5.1	381470	383920	Tb927.3.1490	leucine-rich repeat protein (LRRP), putative	gene	+	1.16096	2.32193
Tb927_03_v5.1	967381	967896	Tb927.3.3430	hypothetical protein, conserved	gene	-	1.16096	2.32193
Tb927_07_v5.1	1942255	1942773	Tb927.7.6870	hypothetical protein, conserved	gene	-	1.16096	2.32193
Tb927_08_v5.1	87463	88974	Tb927.8.330	variant surface glycoprotein (VSG, pseudogene), putative	pseudogene	+	1.16096	2.32193
Tb927_09_v5.1	1211895	1213017	Tb927.9.7400	expression site-associated gene 11 (ESAG11) protein, putative	gene	-	1.16096	2.32193
Tb927_10_v5.1	3620342	3620704	Tb927.10.14850	hypothetical protein, unlikely	gene	+	1.16096	2.32193
Tb927_11_bin_v5.1	5379008	5380636	Tb11.v5.1023	variant surface glycoprotein (VSG), putative	gene	+	1.16096	2.32193
Tb927_11_v5.1	1193610	1194722	Tb927.11.4060	leucine-rich repeat protein (LRRP), putative	gene	+	1.16096	2.32193
Tbrucei.chr8.100	92556	94145	Tb08.27P2.490	NA	pseudogene	-	1.16096	2.32193
tryp_X-324h11.p1k	2381	3845	Tb10.v4.0160	NA	pseudogene	+	1.16096	2.32193
Tb927_01_v5.1	992004	993368	Tb927.1.4890	expression site-associated gene 2 (ESAG2) protein, putative	gene	+	4.48289	2.32193
Tb927_05_v5.1	1436312	1438164	Tb927.5.4630	expression site-associated gene (ESAG) protein, putative	gene	+	5.80482	2.32193
Tb927_08_v5.1	135693	137806	Tb927.8.480	phosphatidic acid phosphatase protein, putative	gene	-	11.3267	2.31866
Tb927_10_v5.1	2515454	2516671	Tb927.10.10240	procyclin-associated gene 1 (PAG1) protein	gene	-	10.3726	2.31657
Tb927_02_v5.1	600482	602904	Tb927.2.3280	65 kDa invariant surface glycoprotein	gene	+	5.88306	2.25634
Tb927_07_v5.1	1944250	1944936	Tb927.7.6880	hypothetical protein, conserved	gene	-	2.69616	2.22239
Tb927_10_v5.1	2344697	2345875	Tb927.10.9490	expression site-associated gene 3 (ESAG3)-like protein	gene	+	5.35368	2.2115
Tb927_02_v5.1	604027	606450	Tb927.2.3290	65 kDa invariant surface glycoprotein	gene	+	5.55164	2.18442
Tb927_09_v5.1	1432568	1433044	Tb927.9.8920	hypothetical protein, unlikely	gene	-	2.08496	2.16993
Tb927_11_v5.1	4851178	4853783	Tb927.11.17890	expression site-associated gene (ESAG) protein, putative	gene	+	3.66993	2.16993
tryp_IXb-1c10.p1c	14768	15739	Tb09.v4.0065	NA	gene	-	3.08496	2.16993
Tb927_09_v5.1	2456999	2458303	Tb927.9.15680	expression site-associated gene 6 (ESAG6), fragment	pseudogene	+	5.46574	2.14684
Tb927_10_v5.1	1801222	1801842	Tb927.10.7160	procyclin-associated gene 1 (PAG1) protein, putative	gene	-	6.55695	2.1302
Tb927_11_bin_v5.1	4237856	4238437	Tb11.v5.0813	expression site-associated gene 3 (ESAG3)-like protein	gene	+	2.6427	2.11548
Tb927_02_v5.1	387550	388705	Tb927.2.2020	expression site-associated gene (ESAG) protein, putative	gene	-	6.78463	2.00654
5K5_v5.1	88020	89645	Tb05.5K5.300	NA	pseudogene	-	1	2
5K5_v5.1	141766	143313	Tb05.5K5.480	NA	pseudogene	-	1	2
Tb927_01_v5.1	285792	286328	Tb927.1.940	hypothetical protein, unlikely	gene	-	2	2
Tb927_02_v5.1	276948	277487	Tb927.2.1470	hypothetical protein, conserved	gene	+	1	2
Tb927_03_v5.1	80676	82214	Tb927.3.390	variant surface glycoprotein (VSG, pseudogene), putative	pseudogene	+	1	2
Tb927_03_v5.1	1624569	1625552	Tb927.3.5800	expression site-associated gene (ESAG, pseudogene), putative	pseudogene	+	2.58496	2
Tb927_04_v5.1	1477030	1478559	Tb927.4.5400	variant surface glycoprotein (VSG, atypical), putative	gene	+	1	2
Tb927_04_v5.1	1504441	1505997	Tb927.4.5510	variant surface glycoprotein (VSG, pseudogene), putative	pseudogene	-	1	2
Tb927_04_v5.1	1575006	1576577	Tb927.4.5730	variant surface glycoprotein (VSG, pseudogene), putative	pseudogene	-	1	2
Tb927_05_v5.1	1461123	1463011	Tb927.5.4710	variant surface glycoprotein (VSG, pseudogene), putative	pseudogene	-	1	2
Tb927_05_v5.1	1643784	1645297	Tb927.5.5300	variant surface glycoprotein (VSG, pseudogene), putative	pseudogene	-	1	2
Tb927_06_v5.1	1459001	1460601	Tb927.6.5280	variant surface glycoprotein (VSG, pseudogene), putative	pseudogene	-	1	2
Tb927_08_v5.1	2096002	2097087	Tb927.8.7300	variant surface glycoprotein (VSG)-related, putative	gene	-	1	2
Tb927_08_v5.1	2098103	2098768	Tb927.8.7310	hypothetical protein	gene	-	1	2
Tb927_08_v5.1	2099897	2100982	Tb927.8.7320	variant surface glycoprotein (VSG)-related, putative	gene	-	1	2
Tb927_09_v5.1	85369	86882	Tb927.9.360	variant surface glycoprotein (VSG, pseudogene), putative	pseudogene	+	1	2
Tb927_09_v5.1	186435	186860	Tb927.9.780	hypothetical protein	gene	+	3	2
Tb927_09_v5.1	2533450	2534898	Tb927.9.15980	nucleoside transporter 1, putative	gene	-	2.58496	2
Tb927_09_v5.1	2601947	2603464	Tb927.9.16250	variant surface glycoprotein (VSG, atypical), putative	gene	+	1	2
Tb927_09_v5.1	2832672	2834205	Tb927.9.17130	variant surface glycoprotein (VSG, pseudogene), putative	pseudogene	-	1	2
Tb927_09_v5.1	3097492	3099001	Tb927.9.18110	variant surface glycoprotein (VSG, pseudogene), putative	pseudogene	-	1	2
Tb927_10_v5.1	46932	47252	Tb927.10.90	hypothetical protein	gene	-	1	2
Tb927_10_v5.1	1420824	1421519	Tb927.10.5700	hypothetical protein, conserved	gene	+	2.58496	2
Tb927_11_LH_fork_v5.1	8417	9364	Tb927.11.18660	expression site-associated gene 9 (ESAG9), putative	gene	-	1	2
Tb927_11_RH_fork_v5.1	610919	612643	Tb927.11.20480	variant surface glycoprotein (VSG, pseudogene), putative	pseudogene	-	1	2
Tb927_11_RH_fork_v5.1	669189	670718	Tb927.11.20650	variant surface glycoprotein (VSG, pseudogene), putative	pseudogene	-	1	2
Tb927_11_bin_v5.1	3383415	3384341	Tb11.v5.0676	expression site-associated gene 2 (ESAG2) protein, putative	gene	+	1	2
Tb927_11_v5.1	4778315	4779394	Tb927.11.17660	variant surface glycoprotein (VSG), frameshifted and degenerate fragment interrupted	pseudogene	-	2	2
Tb927_11_v5.1	4856420	4858098	Tb927.11.17920	variant surface glycoprotein (VSG), frameshifted	pseudogene	-	1	2
Tb927_11_v5.1	4935629	4937140	Tb927.11.18220	variant surface glycoprotein (VSG), putative	gene	+	1	2
Tbrucei.chr8.100	59106	60655	Tb08.27P2.340	NA	pseudogene	-	1	2
Tbrucei.chr8.100	116413	117932	Tb08.27P2.630	NA	pseudogene	-	1	2
tryp_IXb-218d07.p1c	141195	142815	Tb09.v4.0121	NA	pseudogene	-	1	2
tryp_X-155h05.q1c	11219	12732	Tb10.v4.0061	NA	pseudogene	-	1	2
tryp_X-254c10.q1c	52948	54522	Tb10.v4.0122	NA	gene	-	1	2
tryp_X-423d07.p2kB114	6084	7130	Tb10.v4.0205	NA	pseudogene	-	1	2
Tb927_02_v5.1	389045	389698	Tb927.2.2029	expression site-associated gene (ESAG, pseudogene), putative	pseudogene	-	4.32193	2
Tb927_05_v5.1	505659	506963	Tb927.5.1390	64 kDa invariant surface glycoprotein	gene	-	2.95345	1.90689
Tb927_02_v5.1	1114587	1115546	Tb927.2.6180	iron/ascorbate oxidoreductase family protein, putative	gene	+	4.26569	1.88753
Tb927_10_v5.1	1418036	1419199	Tb927.10.5690	procyclin-associated gene 2 (PAG2) protein, putative	gene	+	5.94132	1.88264
Tb927_02_v5.1	1125003	1125962	Tb927.2.6210	iron/ascorbate oxidoreductase family protein, putative	gene	+	2.5222	1.87447
Tb927_02_v5.1	607971	609991	Tb927.2.3300	65 kDa invariant surface glycoprotein	gene	+	4.62751	1.85415
Tb927_02_v5.1	611512	613534	Tb927.2.3310	65 kDa invariant surface glycoprotein	gene	+	5.86778	1.82716
Tb927_07_v5.1	1781242	1782885	Tb927.7.6540	variant surface glycoprotein (VSG, atypical), putative	gene	+	2.90368	1.80735
Tb927_11_bin_v5.1	1929884	1930969	Tb11.v5.0476	Variant Surface Glycoprotein, putative	gene	-	1.90368	1.80735
Tbrucei.chr8.100	8915	9760	Tb08.27P2.90	NA	gene	+	8.4615	1.78329
Tb927_06_v5.1	1433496	1435007	Tb927.6.5180	retrotransposon hot spot protein (RHS, pseudogene), putative	pseudogene	+	6.29809	1.74366
Tb927_09_v5.1	179941	180294	Tb927.9.730	hypothetical protein, conserved	gene	+	4.03841	1.73697
Tb927_11_bin_v5.1	5414103	5415356	Tb11.v5.1026	procyclin-associated gene 2-like protein, putative	gene	+	2.85022	1.70044
tryp_IXb-218d07.p1c	97192	98692	Tb09.v4.0111	NA	pseudogene	+	2.85022	1.70044
Tb927_03_v5.1	1621079	1622149	Tb927.3.5790	expression site-associated gene (ESAG, pseudogene), putative	pseudogene	+	8.8662	1.65457
Tb927_11_bin_v5.1	772542	777182	Tb11.1751	hypothetical protein (pseudogene)	pseudogene	+	5.40689	1.64386
Tbrucei.chr8.100	5910	6725	Tb08.27P2.70	NA	gene	+	6.96882	1.63816
Tb927_02_v5.1	393056	394390	Tb927.2.2060	variant surface glycoprotein (VSG)-related, putative	gene	-	6.45532	1.62293
TP26M21-2a10.p1k	8759	10114	Tb09.v4.0010	NA	pseudogene	+	5.26276	1.60666
Tb927_01_v5.1	1001301	1001525	Tb927.1.4960	hypothetical protein, unlikely	gene	+	0.792481	1.58496
Tb927_02_v5.1	1148935	1150374	Tb927.2.6280	adenosine transporter 2, putative	gene	+	1.79248	1.58496
Tb927_03_v5.1	45650	47126	Tb927.3.270	variant surface glycoprotein (VSG, pseudogene), putative	pseudogene	+	0.792481	1.58496
Tb927_03_v5.1	1602021	1602329	Tb927.3.5740	hypothetical protein	gene	+	2.79248	1.58496
Tb927_04_v5.1	323947	324501	Tb927.4.1210	hypothetical protein	gene	-	0.792481	1.58496
Tb927_04_v5.1	1488146	1488889	Tb927.4.5440	hypothetical protein	gene	-	0.792481	1.58496
Tb927_04_v5.1	1512175	1513254	Tb927.4.5540	variant surface glycoprotein (VSG, pseudogene), putative	pseudogene	-	0.792481	1.58496
Tb927_04_v5.1	1527695	1529135	Tb927.4.5600	variant surface glycoprotein (VSG, pseudogene), putative	pseudogene	-	0.792481	1.58496
Tb927_05_v5.1	58707	59811	Tb927.5.270	variant surface glycoprotein (VSG, pseudogene), putative	pseudogene	+	0.792481	1.58496
Tb927_05_v5.1	1444966	1446051	Tb927.5.4660	expression site-associated gene (ESAG, pseudogene), putative	pseudogene	-	0.792481	1.58496
Tb927_06_v5.1	1455529	1456914	Tb927.6.5260	variant surface glycoprotein (VSG), putative	gene	-	0.792481	1.58496
Tb927_07_v5.1	1768836	1770308	Tb927.7.6500	variant surface glycoprotein (VSG), putative	gene	+	0.792481	1.58496
Tb927_07_v5.1	1774894	1776380	Tb927.7.6520	variant surface glycoprotein (VSG, pseudogene), putative	pseudogene	+	0.792481	1.58496
Tb927_09_v5.1	36145	37433	Tb927.9.220	variant surface glycoprotein (VSG, pseudogene), putative	pseudogene	+	0.792481	1.58496
Tb927_09_v5.1	266604	268059	Tb927.9.1030	variant surface glycoprotein (VSG, pseudogene), putative	pseudogene	+	0.792481	1.58496
Tb927_09_v5.1	333746	334018	Tb927.9.1330	hypothetical protein, unlikely	gene	+	0.792481	1.58496
Tb927_09_v5.1	688879	689388	Tb927.9.3210	hypothetical protein, unlikely	gene	+	0.792481	1.58496
Tb927_09_v5.1	1115117	1115503	Tb927.9.6790	hypothetical protein, unlikely	gene	+	0.792481	1.58496
Tb927_09_v5.1	1770600	1770812	Tb927.9.11170	hypothetical protein, unlikely	gene	+	0.792481	1.58496
Tb927_09_v5.1	2456156	2456554	Tb927.9.15670	hypothetical protein, unlikely	gene	-	3.37744	1.58496
Tb927_09_v5.1	2495100	2496521	Tb927.9.15790	variant surface glycoprotein (VSG)-related, putative	gene	+	0.792481	1.58496
Tb927_09_v5.1	2589972	2591432	Tb927.9.16220	variant surface glycoprotein (VSG, pseudogene), putative	pseudogene	+	0.792481	1.58496
Tb927_09_v5.1	2605595	2606842	Tb927.9.16270	variant surface glycoprotein (VSG, pseudogene), putative	pseudogene	+	0.792481	1.58496
Tb927_09_v5.1	2652725	2653794	Tb927.9.16430	variant surface glycoprotein (VSG, pseudogene), putative	pseudogene	-	0.792481	1.58496
Tb927_09_v5.1	2913926	2915389	Tb927.9.17410	variant surface glycoprotein (VSG, atypical), putative	gene	-	0.792481	1.58496
Tb927_10_v5.1	20305	21675	Tb927.10.30	variant surface glycoprotein (VSG, pseudogene), putative	pseudogene	-	0.792481	1.58496
Tb927_10_v5.1	1887985	1888094	Tb10_snRNA_1:snRNA	NA	gene	+	0.792481	1.58496
Tb927_11_bin_v5.1	5429456	5430166	Tb11.v5.1030	hypothetical protein, conserved	gene	-	1.79248	1.58496
Tb927_11_v5.1	1195556	1196230	Tb927.11.4070	hypothetical protein	gene	+	0.792481	1.58496
Tb927_11_v5.1	4802227	4803585	Tb927.11.17760	variant surface glycoprotein (VSG, atypical), putative	gene	-	0.792481	1.58496
Tb927_11_v5.1	4966190	4967428	Tb927.11.18260	variant surface glycoprotein (VSG), putative	gene	-	0.792481	1.58496
Tb927_11_v5.1	5115577	5116874	Tb927.11.18560	variant surface glycoprotein (VSG), putative	pseudogene	+	0.792481	1.58496
Tb927_11_v5.1	5125358	5126845	Tb927.11.18590	variant surface glycoprotein (VSG), putative	pseudogene	+	0.792481	1.58496
tryp_IXb-314f06.q1c	20971	21363	Tb09.v4.0152	NA	gene	+	1.79248	1.58496
tryp_IXb-6g03.q1c	1986	3404	Tb09.v4.0179	NA	pseudogene	+	0.792481	1.58496
tryp_IXb-93a04.p1c	777	1969	Tb09.v4.0203	NA	pseudogene	-	0.792481	1.58496
tryp_X-206a03.p1c	5203	5943	Tb10.v4.0084	NA	pseudogene	-	0.792481	1.58496
tryp_X-324h11.p1k	13266	14520	Tb10.v4.0164	NA	pseudogene	+	0.792481	1.58496
tryp_X-324h11.p1k	87802	89257	Tb10.v4.0193	NA	pseudogene	+	0.792481	1.58496
tryp_X-423d07.p2kB114	15001	16368	Tb10.v4.0207	NA	pseudogene	-	0.792481	1.58496
tryp_X-448g06.q1c	15223	15885	Tb10.v4.0214	NA	pseudogene	-	2.37744	1.58496
tryp_X-76f06.p1c	25171	26472	Tb10.v4.0260	NA	pseudogene	+	0.792481	1.58496
tryp_XI-1133d10.q1k	10331	11797	Tb11.0720	NA	pseudogene	+	0.792481	1.58496
Tb927_09_v5.1	2286896	2287267	Tb927.9.14610	hypothetical protein, unlikely	gene	-	4.11441	1.58496
Tb927_11_bin_v5.1	5583306	5584553	Tb11.v5.1056	DNA polymerase kappa, putative	gene	+	4.11441	1.58496
Tb927_11_bin_v5.1	3748160	3749452	Tb11.v5.0731	65 kDa invariant surface glycoprotein, putative	gene	-	6.66693	1.56857
Tb927_08_v5.1	2391656	2392285	Tb927.8.8080	UDP-Gal or UDP-GlcNAc-dependent glycosyltransferase (pseudogene), putative	pseudogene	+	4.33621	1.5025
Tb927_11_v5.1	1356791	1357722	Tb927.11.4700	prostaglandin f synthase	gene	+	11.9577	1.48803
Tb927_10_v5.1	2345946	2347181	Tb927.10.9500	expression site-associated gene (ESAG) protein, putative	gene	+	4.06464	1.48543
tryp_IXb-314f06.q1c	15124	15924	Tb09.v4.0151	NA	gene	+	3.06464	1.48543
Tb927_07_v5.1	838888	841027	Tb927.7.3260	expression site-associated gene (ESAG) protein, putative	gene	-	9.44736	1.47999
5K5_v5.1	85390	86076	Tb05.5K5.290	NA	gene	-	2.72972	1.45943
tryp_XI-974h12.q1k	2574	7214	Tb11.1750	NA	gene	+	4.97418	1.45251
Tb927_08_v5.1	204635	205432	Tb927.8.730	nucleolar RNA-binding protein, putative	gene	-	9.7162	1.44935
Tb927_11_v5.1	4272000	4272509	Tb927.11.16130	nucleoside diphosphate kinase	gene	-	10.2626	1.42367
Tb927_01_v5.1	1018100	1019468	Tb927.1.5100	expression site-associated gene 2 (ESAG2) protein, putative	gene	+	4.15871	1.39855
Tb927_11_v5.1	223755	225040	Tb927.11.880	cyclophilin a	gene	+	12.0066	1.39199
Tb927_10_v5.1	2337653	2338405	Tb927.10.9450	hypothetical protein	gene	+	6.73951	1.39023
Tb927_01_v5.1	1013265	1014302	Tb927.1.5060	variant surface glycoprotein (VSG)-related, putative	gene	+	7.45897	1.38156
Tb927_07_v5.1	836329	837522	Tb927.7.3250	expression site-associated gene (ESAG) protein, putative	gene	-	7.35841	1.37197
Tb927_09_v5.1	913412	913519	Tb927.9.5160	hypothetical protein, unlikely	gene	-	4.99718	1.3505
Tb927_01_v5.1	49869	50099	Tb927.1.80	hypothetical protein, unlikely	gene	-	1.66096	1.32193
Tb927_03_v5.1	120686	121796	Tb927.3.560	expression site-associated gene (ESAG) protein, putative	gene	-	1.66096	1.32193
Tb927_05_v5.1	510341	510865	Tb927.5.1420	hypothetical protein	gene	-	1.66096	1.32193
Tb927_05_v5.1	1550034	1551635	Tb927.5.4950	variant surface glycoprotein (VSG, atypical), putative	gene	-	1.66096	1.32193
Tb927_09_v5.1	687723	687998	Tb927.9.3180	hypothetical protein	gene	+	1.66096	1.32193
Tb927_09_v5.1	2676473	2677973	Tb927.9.16510	variant surface glycoprotein (VSG, pseudogene), putative	pseudogene	-	1.66096	1.32193
Tb927_10_v5.1	1104361	1104663	Tb927.10.4190	hypothetical protein	gene	+	1.66096	1.32193
tryp_XI-1007c06.p1k	10675	11628	Tb11.0050	NA	pseudogene	-	2.66096	1.32193
tryp_XI-974h12.q1k	74	2509	Tb11.1740	NA	gene	+	3.66096	1.32193
Tb927_11_v5.1	5136442	5139517	Tb927.11.18630	ingi-related retroposon, putative (pseudogene)	pseudogene	+	4.90126	1.30666
Tb927_11_bin_v5.1	4585094	4585903	Tb11.v5.0878	DNA polymerase kappa, putative	gene	-	3.44741	1.28011
Tb927_11_v5.1	1292763	1293264	Tb927.11.4460	ALBA-Domain Protein	gene	+	9.43657	1.27782
Tb927_03_v5.1	1618404	1618931	Tb927.3.5780	hypothetical protein	gene	+	4.72251	1.27009
tryp_X-275g09.p1c	1	10245	Tb10.v4.0130	NA	gene	+	7.89713	1.26069
Tb927_11_bin_v5.1	1954570	1955583	Tb11.v5.0480	DNA-directed RNA polymerase, alpha subunit, putative	gene	+	7.52482	1.26
Tb927_10_v5.1	3806690	3807295	Tb927.10.15510	hypothetical protein, conserved	gene	+	6.5111	1.25691
Tb927_06_v5.1	501988	502602	Tb927.6.1380	cyclophilin-type peptidyl-prolyl cis-trans isomerase, putative	gene	-	4.32732	1.25376
TP26M21-2a10.p1k	785	4513	Tb09.v4.0009	NA	gene	+	9.49708	1.24113
Tb927_07_v5.1	341272	341753	Tb927.7.1320	10 kDa heat shock protein, putative	gene	+	11.1801	1.23759
Tb927_11_v5.1	4095506	4096258	Tb927.11.15420	hypothetical protein, conserved	gene	-	7.62958	1.2367
Tb927_01_v5.1	59858	60184	Tb927.1.110	hypothetical protein, conserved	gene	+	7.98933	1.22859
Tb927_06_v5.1	490369	490983	Tb927.6.1320	cyclophilin-type peptidyl-prolyl cis-trans isomerase, putative	gene	-	4.19616	1.22239
Tb927_01_v5.1	656007	656174	Tb927.1.2960	hypothetical protein, unlikely	gene	+	2.19616	1.22239
Tb927_01_v5.1	765114	765398	Tb927.1.3590	hypothetical protein, unlikely	gene	-	2.19616	1.22239
tryp_IXb-1c10.p1c	11934	12620	Tb09.v4.0064	NA	gene	+	2.19616	1.22239
Tb927_10_v5.1	2832742	2833483	Tb927.10.11610	hypothetical protein, conserved	gene	+	6.94337	1.20704
Tb927_02_v5.1	46167	48743	Tb927.2.340	retrotransposon hot spot protein 4 (RHS4), putative	gene	-	13.7647	1.20468
Tb927_03_v5.1	1603691	1604365	Tb927.3.5750	retrotransposon hot spot protein (RHS, pseudogene), putative	pseudogene	-	3.92275	1.20163
Tb927_07_v5.1	343566	343950	Tb927.7.1340	10 kDa heat shock protein, putative	gene	+	10.2473	1.1996
Tb927_08_v5.1	138767	139696	Tb927.8.490	hypothetical protein	gene	-	6.55197	1.19555
Tb927_01_v5.1	350008	352134	Tb927.1.1370	rRNA biogenesis protein, putative	gene	+	8.63178	1.17477
Tb927_01_v5.1	1032145	1033116	Tb927.1.5200	expression site-associated gene (ESAG) protein, putative	gene	+	2.58496	1.16993
Tb927_06_v5.1	227941	229160	Tb927.6.530	procyclin associated gene 3 (PAG3) protein	gene	+	9.37576	1.16269
Tb927_02_v5.1	98073	100586	Tb927.2.510	retrotransposon hot spot protein 4 (RHS4), putative	gene	-	10.5902	1.16072
Tb927_09_v5.1	179436	179889	Tb927.9.720	hypothetical protein, conserved	gene	+	4.6677	1.16046
Tb927_06_v5.1	1426713	1427723	Tb927.6.5170	retrotransposon hot spot protein (RHS, pseudogene), putative	pseudogene	+	5.33089	1.152
Tb927_03_v5.1	126588	129918	Tb927.3.580	leucine-rich repeat protein (LRRP), putative	gene	-	8.043	1.15078
Tb927_10_v5.1	1449336	1449941	Tb927.10.5840	translation elongation factor 1-beta, putative	gene	-	10.818	1.14968
Tb927_08_v5.1	1595368	1595795	Tb927.8.5380	ubiquitin fold modifier protein, putative	gene	-	7.81321	1.14961
Tb927_10_v5.1	3588011	3588934	Tb927.10.14680	ribosome biogenesis protein, putative	gene	-	7.39298	1.14561
Tb927_11_bin_v5.1	2554249	2557068	Tb11.v5.0563	periodic tryptophan protein 2, putative	gene	+	8.88945	1.14407
Tb927_11_bin_v5.1	3427953	3430109	Tb11.v5.0683	variant surface glycoprotein (VSG), putative	gene	+	7.67823	1.1394
Tb927_01_v5.1	60266	62836	Tb927.1.120	retrotransposon hot spot protein 4 (RHS4), putative	gene	-	14.2466	1.13928
Tb927_01_v5.1	647862	648140	Tb927.1.2870	hypothetical protein, unlikely	gene	+	2.89068	1.1375
Tb927_09_v5.1	1432204	1432563	Tb927.9.8910	hypothetical protein, unlikely	gene	-	2.89068	1.1375
Tb927_10_v5.1	343461	343982	Tb927.10.1280	hypothetical protein, conserved	gene	-	7.10225	1.12618
Tb927_09_v5.1	912889	913292	Tb927.9.5150	ribosomal protein S6, putative	gene	+	8.56206	1.12412
Tb927_09_v5.1	170185	170745	Tb927.9.700	hypothetical protein	gene	-	5.64846	1.12199
Tb927_02_v5.1	190725	192860	Tb927.2.1120	retrotransposon hot spot protein (RHS, pseudogene), putative	pseudogene	-	10.876	1.11939
Tb927_08_v5.1	141813	142706	Tb927.8.510	hypothetical protein	gene	-	6.60213	1.11548
Tb927_09_v5.1	1102304	1102639	Tb927.9.6700	hypothetical protein, unlikely	gene	+	4.94209	1.09954
Tb927_05_v5.1	508589	509896	Tb927.5.1410	64 kDa invariant surface glycoprotein	gene	-	3.35712	1.09954
Tb927_01_v5.1	44937	46994	Tb927.1.70	retrotransposon hot spot protein 4 (RHS4), putative	gene	-	8.01301	1.09082
Tb927_10_v5.1	3249705	3250604	Tb927.10.13310	DNA-directed RNA polymerase I subunit, putative	gene	-	7.61045	1.08873
Tb927_01_v5.1	189650	190085	Tb927.1.490	hypothetical protein	gene	+	3.54373	1.08746
Tb927_02_v5.1	619489	620161	Tb927.2.3340	hypothetical protein	gene	-	3.54373	1.08746
Tb927_05_v5.1	12220	13012	Tb927.5.120	expression site-associated gene 9 (ESAG9) protein, putative	gene	-	3.54373	1.08746
Tb927_09_v5.1	2377089	2377391	Tb927.9.15320	hypothetical protein, conserved	gene	+	3.54373	1.08746
Tb927_11_v5.1	799567	801004	Tb927.11.2720	hypothetical protein, conserved	gene	-	7.77085	1.08406
Tb927_02_v5.1	86881	89463	Tb927.2.470	retrotransposon hot spot protein 4 (RHS4), putative	gene	-	12.8652	1.08312
Tb927_10_v5.1	2993360	2996038	Tb927.10.12340	hypothetical protein, conserved	gene	-	8.32277	1.08283
Tb927_11_v5.1	4339324	4339961	Tb927.11.16350	hypothetical protein, conserved	gene	-	5.96703	1.08153
Tb927_11_bin_v5.1	5550906	5552255	Tb11.v5.1046	elongation factor 1-alpha, putative	gene	-	14.6635	1.08062
Tb927_05_v5.1	408066	408779	Tb927.5.1080	RNA-binding protein, putative	gene	+	6.03085	1.078
Tb927_05_v5.1	1727991	1729424	Tb927.5.5500	Variant Surface Glycoprotein, putative	pseudogene	-	3.70893	1.078
Tb927_09_v5.1	1726927	1729049	Tb927.9.10960	ATP-dependent DEAD/H RNA helicase, putative	gene	-	9.64732	1.07759
Tb927_09_v5.1	2445732	2447354	Tb927.9.15650	hypothetical protein	gene	+	8.77212	1.07699
Tb927_02_v5.1	77151	79724	Tb927.2.450	retrotransposon hot spot protein 4 (RHS4), putative	gene	-	13.5019	1.07509
Tb927_08_v5.1	176866	178404	Tb927.8.630	lipoate-protein ligase, putative	gene	-	9.39813	1.07408
tryp_IXb-217g08.q1c	5235	6881	Tb09.v4.0067	NA	pseudogene	-	10.6763	1.07355
Tb927_11_bin_v5.1	1958730	1960016	Tb11.v5.0482	hypothetical protein, conserved	gene	+	7.50235	1.07313
Tb927_09_v5.1	1448681	1449344	Tb927.9.9060	Lsm12 protein, putative	gene	-	8.74638	1.06413
Tb927_07_v5.1	1204118	1204871	Tb927.7.4520	hypothetical protein, conserved	gene	-	10.3835	1.05422
Tb927_01_v5.1	133484	135438	Tb927.1.350	retrotransposon hot spot protein (RHS, pseudogene), putative	pseudogene	-	7.90917	1.05092
Tb927_10_v5.1	2775808	2776998	Tb927.10.11380	hypothetical protein, conserved	gene	+	7.94897	1.04541
Tb927_03_v5.1	1625933	1627306	Tb927.3.5810	expression site-associated gene (ESAG, pseudogene), putative	pseudogene	+	4.5222	1.04439
Tb927_09_v5.1	1181050	1181469	Tb927.9.7280	hypothetical protein, unlikely	gene	+	5.5222	1.04439
Tb927_11_v5.1	2392316	2394148	Tb927.11.8580	DNA polymerase kappa, putative	gene	+	6.86178	1.04385
Tb927_11_v5.1	774960	776420	Tb927.11.2640	ras-like small GTPase, putative	gene	-	7.41278	1.03592
Tb927_10_v5.1	549417	550766	Tb927.10.2110	elongation factor 1-alpha	gene	+	14.8218	1.03265
Tb927_11_v5.1	3566370	3567286	Tb927.11.13310	hypothetical protein, conserved	gene	-	6.62404	1.03103
Tb927_11_bin_v5.1	555077	555682	Tb11.v5.0265	hypothetical protein, conserved	gene	-	9.81903	1.03049
Tb927_07_v5.1	27072	28420	Tb927.7.180	hypothetical protein	gene	-	5.21418	1.02748
Tb927_11_bin_v5.1	298828	299469	Tb11.v5.0199	universal minicircle sequence binding protein, putative	gene	-	9.4454	1.02341
Tb927_06_v5.1	211829	213117	Tb927.6.460	procyclin associated gene 3 (PAG3) protein	gene	+	9.35404	1.02338
Tb927_10_v5.1	547234	548583	Tb927.10.2100	elongation factor 1-alpha	gene	+	14.7984	1.02202
Tb927_11_v5.1	2685602	2688813	Tb927.11.9980	2-oxoglutarate dehydrogenase E1 component, putative	gene	+	11.4132	1.0217
Tb927_04_v5.1	207428	208041	Tb927.4.750	50S ribosomal protein L7Ae, putative	gene	-	8.76323	1.02113
Tb927_05_v5.1	344639	347855	Tb927.5.840	hypothetical protein, conserved	gene	+	10.5917	1.01917
Tb927_09_v5.1	1311506	1311814	Tb927.9.7920	hypothetical protein, conserved	gene	-	6.03136	1.0156
Tb927_06_v5.1	798085	800404	Tb927.6.2650	hypothetical protein, conserved	gene	+	9.43737	1.00147
5K5_v5.1	73416	73871	Tb05.5K5.250	NA	gene	+	2.08496	1
5K5_v5.1	120462	122033	Tb05.5K5.410	NA	pseudogene	-	0.5	1
5K5_v5.1	152786	154174	Tb05.5K5.530	NA	gene	-	0.5	1
TP29O12a-1b01.p1k	14534	15760	Tb09.v4.0049	NA	pseudogene	+	0.5	1
Tb927_01_v5.1	129633	129884	Tb927.1.310	hypothetical protein, unlikely	gene	-	2.08496	1
Tb927_01_v5.1	147175	147459	Tb927.1.390	hypothetical protein, unlikely	gene	+	3.08496	1
Tb927_01_v5.1	286344	286565	Tb927.1.950	hypothetical protein, unlikely	gene	-	0.5	1
Tb927_01_v5.1	803648	804064	Tb927.1.3750	hypothetical protein, conserved	gene	-	0.5	1
Tb927_01_v5.1	1014345	1014479	Tb927.1.5070	hypothetical protein, unlikely	gene	+	2.5	1
Tb927_02_v5.1	1173870	1175092	Tb927.2.6372	variant surface glycoprotein (VSG, pseudogene), putative	pseudogene	-	0.5	1
Tb927_03_v5.1	10161	11765	Tb927.3.150	variant surface glycoprotein (VSG), putative	gene	+	0.5	1
Tb927_03_v5.1	17916	19466	Tb927.3.180	variant surface glycoprotein (VSG, atypical), putative	gene	+	0.5	1
Tb927_03_v5.1	21584	23056	Tb927.3.190	variant surface glycoprotein (VSG), putative	gene	+	0.5	1
Tb927_03_v5.1	56056	57631	Tb927.3.310	variant surface glycoprotein (VSG, pseudogene), putative	pseudogene	+	0.5	1
Tb927_03_v5.1	1607474	1608361	Tb927.3.5760	hypothetical protein, conserved	gene	-	0.5	1
Tb927_03_v5.1	1628732	1629709	Tb927.3.5830	expression site-associated gene (ESAG) protein, putative	gene	+	2.5	1
Tb927_04_v5.1	1485239	1486768	Tb927.4.5430	variant surface glycoprotein (VSG, atypical), putative	gene	+	1.5	1
Tb927_04_v5.1	1521320	1522795	Tb927.4.5580	variant surface glycoprotein (VSG, atypical), putative	gene	-	0.5	1
Tb927_04_v5.1	1541469	1543073	Tb927.4.5640	variant surface glycoprotein (VSG, pseudogene), putative	pseudogene	-	0.5	1
Tb927_04_v5.1	1545164	1546715	Tb927.4.5650	variant surface glycoprotein (VSG, pseudogene), putative	pseudogene	-	0.5	1
Tb927_04_v5.1	1571710	1573164	Tb927.4.5720	variant surface glycoprotein (VSG, pseudogene), putative	pseudogene	-	0.5	1
Tb927_05_v5.1	965	1813	Tb927.5.100	expression site-associated gene (ESAG, pseudogene), putative	pseudogene	-	0.5	1
Tb927_05_v5.1	1431176	1432220	Tb927.5.4610	variant surface glycoprotein (VSG, pseudogene)- related, putative	pseudogene	+	3.66993	1
Tb927_05_v5.1	1477179	1478793	Tb927.5.4750	variant surface glycoprotein (VSG, pseudogene), putative	pseudogene	-	0.5	1
Tb927_05_v5.1	1788008	1789201	Tb927.5.5660	Variant Surface Glycoprotein, putative	gene	+	0.5	1
Tb927_06_v5.1	618682	618774	Tb927_06_v4.snoRNA.0006	NA	gene	-	0.5	1
Tb927_06_v5.1	1612058	1613172	Tb927.6.5820	variant surface glycoprotein (VSG, pseudogene), putative	pseudogene	-	0.5	1
Tb927_07_v5.1	300549	300619	Tb927.7.1175	NA	gene	+	1.5	1
Tb927_07_v5.1	493613	495688	Tb927.7.2000	retrotransposon hot spot protein 7 (RHS7), putative	gene	-	4.40689	1
Tb927_08_v5.1	3247	4698	Tb927.8.110	variant surface glycoprotein (VSG, pseudogene), putative	pseudogene	+	0.5	1
Tb927_08_v5.1	7309	8886	Tb927.8.130	variant surface glycoprotein (VSG, atypical), putative	gene	+	1.5	1
Tb927_08_v5.1	124234	125246	Tb927.8.450	expression site-associated gene (ESAG, pseudogene), putative	pseudogene	+	0.5	1
Tb927_09_v5.1	26720	27304	Tb927.9.180	expression site-associated gene (ESAG, pseudogene), putative	pseudogene	+	0.5	1
Tb927_09_v5.1	55140	56666	Tb927.9.270	variant surface glycoprotein (VSG, atypical), putative	gene	+	0.5	1
Tb927_09_v5.1	59525	60520	Tb927.9.290	variant surface glycoprotein (VSG, pseudogene), putative	pseudogene	+	0.5	1
Tb927_09_v5.1	515426	515513	Tb927.9.2340	NA	gene	-	0.5	1
Tb927_09_v5.1	653165	653506	Tb927.9.2880	hypothetical protein, unlikely	gene	+	3.66993	1
Tb927_09_v5.1	688376	688633	Tb927.9.3200	hypothetical protein, unlikely	gene	-	0.5	1
Tb927_09_v5.1	1567584	1567994	Tb927.9.9880	hypothetical protein, unlikely	gene	+	2.08496	1
Tb927_09_v5.1	1568075	1568374	Tb927.9.9890	hypothetical protein, unlikely	gene	-	0.5	1
Tb927_09_v5.1	1682591	1682656	Tb927_09_v4.snoRNA.0062	NA	gene	-	0.5	1
Tb927_09_v5.1	1684739	1684813	Tb927_09_v4.snoRNA.0042	NA	gene	-	0.5	1
Tb927_09_v5.1	1772527	1772862	Tb927.9.11200	hypothetical protein, unlikely	gene	+	0.5	1
Tb927_09_v5.1	2536695	2536889	Tb927.9.16000	hypothetical protein, unlikely	gene	+	0.5	1
Tb927_09_v5.1	2691782	2692950	Tb927.9.16550	variant surface glycoprotein (VSG, pseudogene), putative	pseudogene	-	0.5	1
Tb927_09_v5.1	2766477	2767363	Tb927.9.16830	variant surface glycoprotein (VSG, pseudogene), putative	pseudogene	-	0.5	1
Tb927_09_v5.1	2899262	2900714	Tb927.9.17360	variant surface glycoprotein (VSG, pseudogene), putative	pseudogene	-	0.5	1
Tb927_09_v5.1	2936126	2937304	Tb927.9.17470	variant surface glycoprotein (VSG, pseudogene), putative	pseudogene	-	0.5	1
Tb927_09_v5.1	2959522	2959680	Tb927.9.17550	variant surface glycoprotein (VSG, pseudogene), putative	pseudogene	+	0.5	1
Tb927_09_v5.1	2964315	2965280	Tb927.9.17580	variant surface glycoprotein (VSG, pseudogene), putative	pseudogene	+	0.5	1
Tb927_09_v5.1	2995587	2995888	Tb927.9.17690	hypothetical protein, conserved, frameshifted fragment	pseudogene	-	0.5	1
Tb927_09_v5.1	3049990	3050493	Tb927.9.17940	hypothetical protein	gene	-	0.5	1
Tb927_09_v5.1	3104456	3105939	Tb927.9.18130	variant surface glycoprotein (VSG, pseudogene), putative	pseudogene	-	0.5	1
Tb927_10_v5.1	328820	329260	Tb927.10.1220	hypothetical protein	gene	-	2.5	1
Tb927_10_v5.1	1633224	1633601	Tb927.10.6430	hypothetical protein	gene	+	0.5	1
Tb927_11_RH_fork_v5.1	32568	34085	Tb927.11.18770	variant surface protein (VSG), putative	pseudogene	+	0.5	1
Tb927_11_RH_fork_v5.1	134621	135586	Tb927.11.19020	hypothetical protein	gene	+	0.5	1
Tb927_11_RH_fork_v5.1	441979	443444	Tb927.11.19910	variant surface glycoprotein (VSG, pseudogene), putative	pseudogene	-	0.5	1
Tb927_11_RH_fork_v5.1	499566	501101	Tb927.11.20110	variant surface glycoprotein (VSG, pseudogene), putative	pseudogene	-	0.5	1
Tb927_11_RH_fork_v5.1	526742	528320	Tb927.11.20210	variant surface glycoprotein (VSG, pseudogene), putative	pseudogene	-	0.5	1
Tb927_11_RH_fork_v5.1	554426	555874	Tb927.11.20300	variant surface glycoprotein (VSG), putative	gene	-	0.5	1
Tb927_11_RH_fork_v5.1	666206	667369	Tb927.11.20640	variant surface glycoprotein (VSG), interrupted	pseudogene	-	0.5	1
Tb927_11_RH_fork_v5.1	681272	682801	Tb927.11.20700	variant surface glycoprotein (VSG, atypical), putative	gene	-	0.5	1
Tb927_11_bin_v5.1	109839	110974	Tb11.v5.0140	variant surface glycoprotein (VSG), pseudogene	pseudogene	-	0.5	1
Tb927_11_bin_v5.1	787315	788544	Tb11.v5.0295	retrotransposon hot spot (RHS) protein, putative	gene	+	7.40689	1
Tb927_11_bin_v5.1	802867	803454	Tb11.v5.0298	variant surface protein, putative	gene	+	0.5	1
Tb927_11_bin_v5.1	1861718	1862587	Tb11.v5.0462	Variant Surface Glycoprotein, putative	gene	+	0.5	1
Tb927_11_bin_v5.1	4393537	4393986	Tb11.v5.0840	variant surface glycoprotein (VSG, atypical), putative	gene	+	0.5	1
Tb927_11_bin_v5.1	4466027	4466161	Tb11.v5.0855	hypothetical protein, conserved	gene	+	0.5	1
Tb927_11_bin_v5.1	5430279	5430902	Tb11.v5.1031	hypothetical protein, conserved	gene	-	0.5	1
Tb927_11_v5.1	1203964	1204344	Tb927.11.4110	hypothetical protein, unlikely	gene	+	0.5	1
Tb927_11_v5.1	1585545	1586034	Tb927.11.5600	hypothetical protein, conserved	gene	+	7.30735	1
Tb927_11_v5.1	3653730	3654374	Tb927.11.13720	hypothetical protein	gene	+	1.5	1
Tb927_11_v5.1	4595146	4596663	Tb927.11.17120	variant surface glycoprotein (VSG), putative	gene	+	0.5	1
Tb927_11_v5.1	4683882	4685459	Tb927.11.17440	variant surface glycoprotein (VSG), degenerate	pseudogene	-	0.5	1
Tb927_11_v5.1	4830484	4830774	Tb927.11.17840	retrotransposon hot spot protein (RHS), degenerate	pseudogene	-	2.08496	1
Tb927_11_v5.1	4845070	4845995	Tb927.11.17870	variant surface glycoprotein (VSG), interrupted	pseudogene	+	6.33289	1
Tbrucei.chr8.100	45310	46839	Tb08.27P2.260	NA	gene	-	0.5	1
Tbrucei.chr8.100	130435	132060	Tb08.27P2.670	NA	gene	-	0.5	1
tryp_IXb-217g08.q1c	7318	8250	Tb09.v4.0068	NA	pseudogene	+	0.5	1
tryp_IXb-217g08.q1c	13659	15167	Tb09.v4.0070	NA	pseudogene	+	0.5	1
tryp_IXb-217g08.q1c	42308	43777	Tb09.v4.0077	NA	gene	+	0.5	1
tryp_IXb-218d07.p1c	166233	167770	Tb09.v4.0129	NA	pseudogene	-	0.5	1
tryp_IXb-218d07.p1c	202563	203631	Tb09.v4.0143	NA	pseudogene	-	0.5	1
tryp_X-149c07.p1c	8451	9545	Tb10.v4.0057	NA	pseudogene	-	0.5	1
tryp_X-220a01.q1c	8208	9587	Tb10.v4.0093	NA	pseudogene	+	0.5	1
tryp_XI-1032h01.q1k	31464	32771	Tb11.0270	NA	pseudogene	+	0.5	1
tryp_XI-1133d10.q1k	5202	5765	Tb11.0700	NA	pseudogene	+	0.5	1
tryp_XI-256a10.p1c	14750	16147	Tb11.0950	NA	pseudogene	-	0.5	1
tryp_XI-881g06.q2k5028	13093	13878	Tb11.1520	NA	gene	+	0.5	1
Tb927_06_v5.1	546485	548060	Tb927.6.1590	hypothetical protein, conserved	gene	-	8.92522	0.997902
Tb927_10_v5.1	2810810	2811163	Tb927.10.11520	hypothetical protein, conserved	gene	+	7.11102	0.99262
Tb927_11_v5.1	2124767	2125219	Tb927.11.7500	hypothetical protein, conserved	gene	-	9.68487	0.990085
Tb927_06_v5.1	503203	505553	Tb927.6.1390	hypothetical protein, conserved	gene	-	6.13661	0.9855
tryp_IXb-217g08.q1c	4828	5154	Tb09.v4.0066	NA	gene	+	7.09244	0.98505
Tb927_10_v5.1	545014	546407	Tb927.10.2090	elongation factor 1-alpha	gene	+	14.8678	0.983452
Tb927_01_v5.1	731723	732497	Tb927.1.3390	hypothetical protein, conserved	gene	-	7.79459	0.981621
Tb927_08_v5.1	445051	445557	Tb927.8.1370	hypothetical protein, conserved	gene	-	7.13295	0.978196
Tb927_11_bin_v5.1	2741854	2743143	Tb11.v5.0590	hypothetical protein, conserved	gene	+	7.98779	0.975888
Tb927_10_v5.1	2945000	2945350	Tb927.10.12090	RNA-binding protein, putative	gene	+	6.82637	0.973033
Tb927_11_v5.1	2523030	2524772	Tb927.11.9200	hypothetical protein, conserved	gene	+	7.09984	0.970253
Tb927_05_v5.1	870245	873182	Tb927.5.2520	hypothetical protein, conserved	gene	+	10.1424	0.96841
Tb927_11_v5.1	1237008	1240733	Tb927.11.4230	hypothetical protein, conserved	gene	-	10.5271	0.9682
Tb927_08_v5.1	860996	861256	Tb927.8.2861	NA	gene	-	4.87493	0.965235
Tb927_07_v5.1	1962923	1963929	Tb927.7.6890	hypothetical protein, conserved	gene	-	9.59725	0.961807
Tb927_06_v5.1	281898	283065	Tb927.6.670	ribosomal RNA processing protein 45	gene	-	8.87598	0.958746
Tb927_11_bin_v5.1	1982945	1984666	Tb11.v5.0489	retrotransposon hot spot (RHS) protein, putative	gene	-	11.8125	0.958591
Tb927_10_v5.1	1416741	1417925	Tb927.10.5680	procyclin-associated gene 1 (PAG1) protein, putative	gene	+	6.15089	0.956931
Tb927_03_v5.1	778755	781798	Tb927.3.3050	hypothetical protein, conserved	gene	-	9.70623	0.954817
Tb927_11_v5.1	1475894	1476727	Tb927.11.5170	ubiquitin activating enzyme, putative	gene	+	6.30712	0.94847
Tb927_09_v5.1	1800150	1800461	Tb927.9.11530	hypothetical protein, unlikely	gene	+	4.28112	0.947533
Tb927_11_v5.1	3040696	3042265	Tb927.11.11390	hypothetical protein, conserved	gene	+	9.55843	0.947237
Tb927_07_v5.1	57553	58440	Tb927.7.310	hypothetical protein, conserved	gene	-	7.04278	0.945844
Tb927_06_v5.1	886133	887492	Tb927.6.2970	pseudouridine synthase A-like protein, putative	gene	+	8.02722	0.945257
Tb927_11_bin_v5.1	1588997	1590400	Tb11.v5.0415	rRNA dimethyltransferase, putative	gene	-	7.34207	0.943416
Tb927_09_v5.1	2448093	2452752	Tb927.9.15660	expression site-associated gene 4 (ESAG4) protein, putative	gene	+	9.99707	0.943103
Tb927_09_v5.1	1346396	1348395	Tb927.9.8200	hypothetical protein, conserved	gene	-	10.0359	0.939758
Tb927_11_bin_v5.1	1362864	1364903	Tb11.v5.0391	rRNA biogenesis protein, putative	gene	-	8.52482	0.939071
Tb927_11_v5.1	1204482	1205714	Tb927.11.4120	leucine-rich repeat protein (LRRP), putative	gene	+	4.05426	0.938599
Tb927_02_v5.1	31017	32759	Tb927.2.270	retrotransposon hot spot protein (RHS, pseudogene), putative	pseudogene	-	9.94675	0.937984
Tb927_11_bin_v5.1	3805042	3805929	Tb11.v5.0737	hypothetical protein, conserved	gene	+	6.6186	0.937716
Tb927_08_v5.1	142728	143255	Tb927.8.520	hypothetical protein	gene	-	4.9915	0.93587
Tb927_11_bin_v5.1	3328204	3329697	Tb11.v5.0668	protein disulfide isomerase	gene	+	11.1652	0.934705
Tb927_06_v5.1	1421549	1423291	Tb927.6.5160	retrotransposon hot spot protein (RHS, pseudogene), putative	pseudogene	+	7.76172	0.934198
Tb927_07_v5.1	465663	467735	Tb927.7.1950	retrotransposon hot spot protein 7 (RHS7), putative	gene	-	3.92587	0.932886
Tb927_08_v5.1	666282	666827	Tb927.8.2150	hypothetical protein, conserved	gene	+	8.0808	0.932185
Tb927_06_v5.1	834908	835816	Tb927.6.2780	U3 small nuclear ribonucleoprotein (snRNP), putative	gene	+	7.33563	0.930535
Tb927_11_v5.1	1139592	1141831	Tb927.11.3890	N(2), N(2)-dimethylguanosine tRNA methyltransferase, putative	gene	+	8.56297	0.929874
Tb927_06_v5.1	225806	226181	Tb927.6.510	GPEET2 procyclin precursor	gene	+	14.937	0.926216
Tb927_09_v5.1	1207074	1208177	Tb927.9.7380	variant surface glycoprotein (VSG)-related, putative	gene	-	3.78493	0.925999
Tb927_08_v5.1	997379	998697	Tb927.8.3320	hypothetical protein, conserved	gene	+	8.23414	0.9187
Tb927_11_bin_v5.1	3221830	3223713	Tb11.v5.0654	receptor-type adenylate cyclase, putative	gene	-	6.93403	0.916584
Tb927_11_v5.1	4097248	4100253	Tb927.11.15430	U5 small nuclear ribonucleoprotein component, putative	gene	-	10.3889	0.913275
Tb927_10_v5.1	366820	367524	Tb927.10.1390	hypoxanthine-guanine phosphoribosyltransferase, putative	gene	-	8.62086	0.911909
Tb927_09_v5.1	1449307	1449642	Tb927.9.9070	hypothetical protein, unlikely	gene	-	5.09922	0.910733
Tb927_06_v5.1	571609	572337	Tb927.6.1700	hypothetical protein, conserved	gene	-	8.55323	0.910397
Tb927_11_bin_v5.1	1477384	1478364	Tb11.v5.0402	BarP protein, putative	gene	+	6.81217	0.909235
Tb927_10_v5.1	181451	182342	Tb927.10.710	hypothetical protein, conserved	gene	+	6.28718	0.908577
Tb927_11_v5.1	538008	538488	Tb927.11.1800	histone H1, putative	gene	-	6.28718	0.908577
Tb927_10_v5.1	1530826	1531467	Tb927.10.6060	universal minicircle sequence binding protein (UMSBP), putative	gene	-	9.37885	0.908078
Tb927_03_v5.1	580931	581871	Tb927.3.2230	succinyl-CoA synthetase alpha subunit, putative	gene	-	11.1526	0.907701
Tb927_07_v5.1	1253850	1254643	Tb927.7.4720	hypothetical protein	gene	-	7.15389	0.906891
Tb927_11_v5.1	5140125	5141603	Tb927.11.18640	variant surface glycoprotein (VSG), putative	pseudogene	+	3.45345	0.906891
Tb927_11_v5.1	3978189	3978823	Tb927.11.14950	zinc finger protein 2	gene	-	8.96888	0.906365
Tb927_04_v5.1	452480	452908	Tb927.4.1810	hypothetical protein, conserved	gene	-	7.44175	0.906133
Tb927_05_v5.1	1296266	1297180	Tb927.5.4010	hypothetical protein	gene	-	6.42996	0.905363
Tb927_11_bin_v5.1	2019894	2020943	Tb11.v5.0495	retrotransposon hot spot (RHS), putative	gene	-	7.40609	0.903785
Tb927_11_bin_v5.1	5358477	5360141	Tb11.v5.1020	retrotransposon hot spot (RHS) protein, putative	gene	-	8.79611	0.903632
Tb927_09_v5.1	2266229	2266753	Tb927.9.14520	hypothetical protein, unlikely	gene	-	6.20655	0.903324
Tb927_11_v5.1	2174807	2176558	Tb927.11.7680	hypothetical protein, conserved	gene	-	9.27064	0.90092
Tb927_11_v5.1	4842044	4842586	Tb927.11.17860	hypothetical protein, conserved	gene	-	4.35712	0.900464
Tb927_10_v5.1	2043299	2044792	Tb927.10.8230	protein disulfide isomerase	gene	-	11.5389	0.898879
Tb927_03_v5.1	412885	414525	Tb927.3.1580	hypothetical protein, conserved	gene	-	9.2878	0.897198
Tb927_07_v5.1	134015	137242	Tb927.7.650	hypothetical protein, conserved	gene	-	11.4922	0.89697
Tb927_11_bin_v5.1	5058621	5059436	Tb11.v5.0984	hypothetical protein, conserved	gene	-	5.61801	0.896164
Tb927_03_v5.1	156134	156694	Tb927.3.610	N-acetyltransferase complex ARD1 subunit, putative	gene	-	6.8741	0.895663
Tb927_10_v5.1	539658	542558	Tb927.10.2060	hypothetical protein, conserved	gene	+	10.8881	0.894521
Tb927_07_v5.1	152958	155144	Tb927.7.700	hypothetical protein, conserved	gene	-	9.85659	0.89439
Tb927_01_v5.1	1019638	1020739	Tb927.1.5110	expression site-associated gene 11 (ESAG11) protein, putative	gene	+	3.2539	0.893085
Tb927_11_v5.1	3200639	3201617	Tb927.11.11960	hypothetical protein, conserved	gene	+	7.57583	0.893085
Tb927_10_v5.1	354997	356622	Tb927.10.1340	hypothetical protein, conserved	gene	-	9.39075	0.890607
Tb927_11_v5.1	3497162	3498488	Tb927.11.13090	elongation factor 1 gamma, putative	gene	-	11.0659	0.887723
Tb927_02_v5.1	560866	563776	Tb927.2.2950	hypothetical protein, conserved	gene	+	10.7762	0.886013
Tb927_07_v5.1	1626783	1630618	Tb927.7.6040	receptor-type adenylate cyclase GRESAG 4, putative	gene	-	10.8154	0.882846
Tb927_09_v5.1	1178431	1180345	Tb927.9.7270	hypothetical protein	gene	+	9.89433	0.88212
Tb927_07_v5.1	1633333	1637174	Tb927.7.6050	receptor-type adenylate cyclase GRESAG 4, putative	gene	-	10.7321	0.881882
Tb927_06_v5.1	118168	118389	Tb927.6.250	hypothetical protein	gene	+	3.0222	0.874469
Tb927_11_v5.1	1315661	1316432	Tb927.11.4530	N-acetyltransferase subunit ARD1	gene	+	7.40249	0.87342
Tb927_11_v5.1	2397265	2399010	Tb927.11.8700	hypothetical protein, conserved	gene	+	8.89946	0.871866
Tb927_11_v5.1	1903707	1905769	Tb927.11.6740	pumilio/PUF RNA binding protein 10, putative	gene	-	9.34316	0.86654
Tb927_06_v5.1	722900	723457	Tb927.6.2340	hypothetical protein, conserved	gene	+	8.38719	0.865983
Tb927_10_v5.1	3988690	3991758	Tb927.10.16200	hypothetical protein, conserved	gene	+	6.23989	0.86507
Tb927_11_v5.1	4132405	4134306	Tb927.11.15570	hypothetical protein, conserved	gene	-	8.35011	0.862496
Tb927_01_v5.1	394781	396761	Tb927.1.1540	hypothetical protein, conserved	gene	+	9.61339	0.862
Tb927_11_bin_v5.1	2178503	2179912	Tb11.v5.0519	hypothetical protein, conserved	gene	-	8.37332	0.861617
Tb927_10_v5.1	1324711	1325457	Tb927.10.5300	eukaryotic translation initiation factor 6 (eIF-6), putative	gene	+	8.19512	0.853867
Tb927_09_v5.1	1714624	1715752	Tb927.9.10880	hypothetical protein, conserved	gene	-	7.91807	0.852443
Tb927_02_v5.1	633649	634837	Tb927.2.3460	D-alanyl-glycyl endopeptidase-like protein	gene	-	10.5315	0.851194
Tb927_11_bin_v5.1	2551210	2553816	Tb11.v5.0562	hypothetical protein, conserved	gene	+	9.20025	0.850922
Tb927_08_v5.1	675099	676235	Tb927.8.2190	hypothetical protein, conserved	gene	+	9.35834	0.849308
Tb927_11_bin_v5.1	1366555	1366968	Tb11.v5.0392	kinesin heavy chain, putative	gene	-	4.33089	0.847997
Tb927_06_v5.1	233742	234299	Tb927.6.550	hypothetical protein	gene	+	2.74593	0.847997
Tb927_10_v5.1	635686	636054	Tb927.10.2450	hypothetical protein	gene	-	2.74593	0.847997
Tb927_11_bin_v5.1	3685282	3686298	Tb11.v5.0722	variant surface glycoprotein (VSG)-related, putative	gene	+	2.74593	0.847997
Tb927_05_v5.1	31668	32545	Tb927.5.170	hypothetical protein, conserved	gene	-	3.74593	0.847997
Tb927_08_v5.1	401510	403005	Tb927.8.1270	hypothetical protein, conserved	gene	-	9.70863	0.846455
Tb927_11_bin_v5.1	3094868	3095983	Tb11.v5.0635	tRNA modification enzyme, putative	gene	+	6.97773	0.846291
Tb927_10_v5.1	1869923	1871292	Tb927.10.7410	succinyl-CoA ligase [GDP-forming] beta-chain, putative	gene	-	13.4294	0.843708
Tb927_10_v5.1	1133224	1134576	Tb927.10.4370	expression site-associated gene (ESAG) protein, putative	gene	-	5.5091	0.843274
Tb927_08_v5.1	1753941	1755573	Tb927.8.5990	hypothetical protein, conserved	gene	+	9.45052	0.839698
Tb927_11_v5.1	204805	207483	Tb927.11.810	hypothetical protein, conserved	gene	+	9.36504	0.839191
Tb927_09_v5.1	1868559	1870544	Tb927.9.11960	hypothetical protein, conserved	gene	+	9.58848	0.837102
Tb927_10_v5.1	3752647	3752961	Tb927.10.15320	hypothetical protein, conserved	gene	+	6.54753	0.836501
Tb927_02_v5.1	219959	222484	Tb927.2.1210	retrotransposon hot spot protein 4 (RHS4), putative	gene	-	11.8027	0.835897
Tb927_08_v5.1	932081	933421	Tb927.8.3110	hypothetical protein, conserved	gene	+	8.88137	0.835684
Tb927_11_v5.1	4175714	4177024	Tb927.11.15770	hypothetical protein, conserved	gene	-	7.32418	0.834576
Tb927_11_v5.1	2896416	2896898	Tb927.11.10830	hypothetical protein	gene	+	6.6061	0.832543
Tb927_10_v5.1	260318	262147	Tb927.10.960	U4/U6-specific protein PRP4	gene	+	9.07023	0.831193
Tb927_11_v5.1	3687023	3687621	Tb927.11.13870	hypothetical protein, conserved	gene	+	7.91538	0.831071
Tb927_11_v5.1	2610627	2612054	Tb927.11.9590	S-adenosylhomocysteine hydrolase, putative	gene	-	13.0843	0.830366
Tb927_08_v5.1	576442	577010	Tb927.8.1750	hypothetical protein, conserved	gene	-	8.58496	0.830075
Tb927_10_v5.1	698291	698485	Tb927.10.2710	ferredoxin, putative	gene	+	3.58496	0.830075
Tb927_11_v5.1	3538300	3539628	Tb927.11.13190	elongation factor 1 gamma, putative	gene	-	11.443	0.826059
Tb927_11_bin_v5.1	2106685	2107941	Tb11.v5.0509	hypothetical protein, conserved	gene	+	7.19435	0.825971
Tb927_10_v5.1	1001904	1003691	Tb927.10.3810	hypothetical protein, conserved	gene	-	9.55467	0.825119
Tb927_05_v5.1	1344787	1347421	Tb927.5.4310	GTP-binding protein, putative	gene	-	11.0719	0.82382
Tb927_09_v5.1	2074994	2076894	Tb927.9.13130	hypothetical protein, conserved	gene	+	9.3514	0.823633
Tb927_08_v5.1	1953555	1954109	Tb927.8.6750	translationally controlled tumor protein (TCTP), putative	gene	-	10.093	0.823581
Tb927_04_v5.1	193834	194987	Tb927.4.680	hypothetical protein, conserved	gene	-	7.65969	0.823535
Tb927_10_v5.1	597951	599396	Tb927.10.2310	hypothetical protein, conserved	gene	+	8.55122	0.823345
Tb927_08_v5.1	1306377	1306784	Tb927.8.4380	hypothetical protein, conserved	gene	-	7.91936	0.823122
Tb927_09_v5.1	604838	605101	Tb927.9.2770	hypothetical protein, unlikely	gene	+	4.112	0.823122
Tb927_11_bin_v5.1	3279648	3280973	Tb11.v5.0659	hypothetical protein, conserved	gene	+	9.84379	0.822487
tryp_XI-976e03.p2kA567	15671	16849	Tb11.1800	NA	pseudogene	-	6.67712	0.820676
Tb927_01_v5.1	428804	430357	Tb927.1.1700	hypothetical protein, conserved	gene	+	8.94945	0.820591
Tb927_11_v5.1	1072703	1073272	Tb927.11.3640	hypothetical protein, conserved	gene	+	7.02467	0.819918
Tb927_02_v5.1	185097	186844	Tb927.2.1100	retrotransposon hot spot protein (RHS, pseudogene), putative	pseudogene	-	8.8021	0.819571
Tb927_01_v5.1	91365	99081	Tb927.1.240	retrotransposon hot spot protein (RHS, pseudogene), putative	pseudogene	-	13.6694	0.819325
Tb927_08_v5.1	485964	486506	Tb927.8.1490	hypothetical protein, conserved	gene	+	8.36284	0.817293
Tb927_03_v5.1	237656	238038	Tb927.3.960	protein transport protein Sec61 gamma subunit, putative	gene	+	8.08767	0.816375
Tb927_09_v5.1	2251518	2252619	Tb927.9.14410	RNA 3-terminal phosphate cyclase-like protein	gene	-	7.32679	0.815846
Tb927_06_v5.1	1123077	1125528	Tb927.6.3790	valosin-containing protein homolog, putative	gene	-	10.496	0.81434
Tb927_08_v5.1	1422340	1424477	Tb927.8.4820	eukaryotic translation initation factor 4 gamma, putative	gene	-	11.2592	0.813251
Tb927_09_v5.1	2036276	2036915	Tb927.9.12890	hypothetical protein, conserved	gene	+	8.42327	0.812914
Tb927_11_v5.1	1494627	1499496	Tb927.11.5250	hypothetical protein, conserved	gene	+	10.9	0.812206
Tb927_07_v5.1	1415981	1418296	Tb927.7.5330	hypothetical protein, conserved	gene	+	9.89782	0.811928
Tb927_11_v5.1	415311	416639	Tb927.11.1410	class I transcription factor A, subunit 3	gene	+	8.60545	0.811555
Tb927_10_v5.1	1411256	1412263	Tb927.10.5660	heat shock protein, putative	gene	+	7.7185	0.811238
Tb927_11_v5.1	4243478	4244825	Tb927.11.16020	RNA-binding protein, putative	gene	-	8.28807	0.810844
Tb927_05_v5.1	905756	908338	Tb927.5.2660	hypothetical protein, conserved	gene	+	11.2045	0.810359
Tb927_11_v5.1	1444531	1447858	Tb927.11.5060	hypothetical protein, conserved	gene	+	10.8605	0.810288
Tb927_08_v5.1	1855721	1856763	Tb927.8.6390	lysophospholipase, putative	gene	+	10.7549	0.810037
Tb927_11_v5.1	1111653	1116943	Tb927.11.3780	subtilisin-like serine peptidase	gene	+	11.5161	0.809961
Tb927_09_v5.1	1824849	1825672	Tb927.9.11740	cyclophilin type peptidyl-prolyl cis-trans isomerase, putative	gene	+	7.54396	0.808816
Tb927_04_v5.1	797295	798154	Tb927.4.3010	hypothetical protein, conserved	gene	+	7.80517	0.808574
Tb927_02_v5.1	196319	197055	Tb927.2.1130	retrotransposon hot spot protein (RHS, pseudogene), putative	pseudogene	-	5.72561	0.807355
Tb927_09_v5.1	1695449	1697366	Tb927.9.10710	elongation factor 1-alpha, putative	gene	-	9.77872	0.807355
Tb927_05_v5.1	1433243	1434133	Tb927.5.4620	expression site-associated gene (ESAG) protein, putative	gene	+	2.40368	0.807355
Tb927_09_v5.1	672279	672386	Tb927.9.3020	hypothetical protein, unlikely	gene	-	2.40368	0.807355
Tb927_09_v5.1	2519087	2519404	Tb927.9.15900	hypothetical protein, unlikely	gene	-	2.40368	0.807355
Tb927_04_v5.1	41068	42102	Tb927.4.220	retrotransposon hot spot protein (RHS, pseudogene), putative	pseudogene	-	7.24827	0.805562
Tb927_10_v5.1	2236072	2237502	Tb927.10.9020	hypothetical protein, conserved	gene	+	8.22294	0.80553
Tb927_04_v5.1	1071096	1072781	Tb927.4.4030	hypothetical protein, conserved	gene	-	8.70974	0.802797
Tb927_10_v5.1	1161373	1162236	Tb927.10.4530	hypothetical protein, conserved	gene	-	7.72302	0.802193
Tb927_05_v5.1	1051916	1052542	Tb927.5.3190	hypothetical protein, conserved	gene	-	6.9395	0.800691
Tb927_11_v5.1	2123581	2124339	Tb927.11.7490	hypothetical protein, conserved	gene	-	10.713	0.800208
Tb927_08_v5.1	397388	400520	Tb927.8.1260	hypothetical protein, conserved	gene	-	9.78305	0.79869
Tb927_08_v5.1	1368846	1372047	Tb927.8.4660	hypothetical protein, conserved	gene	-	10.8366	0.797664
Tb927_07_v5.1	1639890	1643734	Tb927.7.6060	receptor-type adenylate cyclase GRESAG 4, putative	gene	-	10.5073	0.797615
Tb927_02_v5.1	108732	111269	Tb927.2.560	retrotransposon hot spot protein 4 (RHS4), putative	gene	-	12.4073	0.795661
Tb927_08_v5.1	1732327	1732925	Tb927.8.5880	eukaryotic translation initiation factor 1A, putative	gene	+	9.32848	0.795481
Tb927_03_v5.1	795971	796513	Tb927.3.3100	peptidyl-prolyl cis-trans isomerase NIMA-interacting 4, putative	gene	-	7.51592	0.793948
Tb927_11_v5.1	602562	605152	Tb927.11.2120	hypothetical protein, conserved	gene	+	9.62818	0.793918
Tb927_10_v5.1	696024	698114	Tb927.10.2700	predicted WD40 repeat protein	gene	+	10.3713	0.79377
Tb927_09_v5.1	1323013	1323536	Tb927.9.7980	hypothetical protein, conserved	gene	-	8.82723	0.793549
Tb927_04_v5.1	798557	802879	Tb927.4.3020	ATP-dependent DEAH-box RNA helicase, putative	gene	+	11.2601	0.79346
Tb927_02_v5.1	55836	58340	Tb927.2.370	retrotransposon hot spot protein 1 (RHS1), putative	gene	-	12.7909	0.791312
Tb927_11_bin_v5.1	502169	502915	Tb11.v5.0246	eukaryotic translation initiation factor 6, putative	gene	-	8.14368	0.790966
Tb927_11_v5.1	4146051	4147246	Tb927.11.15630	hypothetical protein, conserved	gene	-	8.26429	0.787847
Tb927_04_v5.1	49436	51463	Tb927.4.250	retrotransposon hot spot protein 5 (RHS5), putative	gene	-	10.1978	0.787391
Tb927_04_v5.1	827634	828877	Tb927.4.3150	hypothetical protein, conserved	gene	+	8.98592	0.786921
Tb927_08_v5.1	207159	208284	Tb927.8.750	nucleolar RNA-binding protein, putative	gene	-	9.9989	0.786838
Tb927_10_v5.1	2992421	2993029	Tb927.10.12330	zinc finger protein family member, putative	gene	-	7.81121	0.786719
Tb927_10_v5.1	3653529	3653894	Tb927.10.14940	hypothetical protein	gene	-	5.71523	0.786596
Tb927_01_v5.1	190759	196430	Tb927.1.500	retrotransposon hot spot protein (RHS, pseudogene), putative	pseudogene	+	10.2094	0.784787
Tb927_11_v5.1	868164	869981	Tb927.11.3010	hypothetical protein, conserved	gene	-	8.96969	0.784515
Tb927_04_v5.1	39136	40569	Tb927.4.210	retrotransposon hot spot protein (RHS, pseudogene), putative	pseudogene	-	9.23742	0.783867
Tb927_05_v5.1	952830	953360	Tb927.5.2840	hypothetical protein, conserved	gene	-	7.23742	0.783867
Tb927_08_v5.1	1489391	1490534	Tb927.8.5040	hypothetical protein, conserved	gene	+	7.99181	0.783791
Tb927_09_v5.1	2500454	2502226	Tb927.9.15810	retrotransposon hot spot protein 3 (RHS3), putative	gene	-	8.80542	0.783589
Tb927_11_v5.1	553615	553859	Tb927.11.1870	histone H1, putative	gene	-	5.03506	0.782409
Tb927_11_v5.1	2215857	2217500	Tb927.11.7820	endonuclease/exonuclease/phosphatase, putative	gene	-	5.39068	0.78136
Tb927_01_v5.1	75424	77915	Tb927.1.190	retrotransposon hot spot protein (RHS, pseudogene), putative	pseudogene	-	12.2601	0.781009
Tb927_04_v5.1	1393458	1393861	Tb927.4.5080	hypothetical protein, conserved	gene	-	7.4236	0.780358
Tb927_11_bin_v5.1	3725893	3727977	Tb11.v5.0726	hypothetical protein, conserved	gene	-	8.01937	0.780034
Tb927_11_bin_v5.1	3453880	3455610	Tb11.v5.0687	hypothetical protein, conserved	gene	+	9.28451	0.779375
Tb927_08_v5.1	764939	766887	Tb927.8.2600	hypothetical protein, conserved	gene	+	9.31436	0.779091
Tb927_01_v5.1	792399	792779	Tb927.1.3720	hypothetical protein, unlikely	gene	-	3.19616	0.777608
Tb927_02_v5.1	248938	249150	Tb927.2.1344	retrotransposon hot spot protein (RHS, pseudogene), putative	pseudogene	+	3.19616	0.777608
Tb927_09_v5.1	1770142	1770522	Tb927.9.11160	hypothetical protein, unlikely	gene	+	3.19616	0.777608
Tb927_09_v5.1	2524077	2524445	Tb927.9.15910	hypothetical protein, unlikely	gene	-	3.19616	0.777608
Tb927_03_v5.1	687015	688420	Tb927.3.2700	hypothetical protein, conserved	gene	-	8.97642	0.77542
Tb927_08_v5.1	1955165	1955719	Tb927.8.6760	IgE-dependent histamine-releasing factor, putative	gene	-	9.35049	0.775196
Tb927_11_bin_v5.1	4946278	4946892	Tb11.v5.0966	hypothetical protein, conserved	gene	-	7.12858	0.774233
Tb927_01_v5.1	122050	128711	Tb927.1.300	retrotransposon hot spot protein (RHS, pseudogene), putative	pseudogene	+	10.7071	0.772617
Tb927_02_v5.1	95001	96889	Tb927.2.490	DNA-directed RNA polymerase, pseudogene, putative	pseudogene	-	10.4842	0.772333
Tb927_07_v5.1	476850	478910	Tb927.7.1970	retrotransposon hot spot protein 7 (RHS7), putative	gene	-	4.47272	0.770518
Tb927_09_v5.1	723532	724100	Tb927.9.3590	monothiol glutaredoxin, putative	gene	+	7.39629	0.770132
Tb927_04_v5.1	894904	895281	Tb927.4.3430	hypothetical protein, conserved	gene	-	7.67034	0.76988
Tb927_09_v5.1	1885865	1892188	Tb927.9.12090	hypothetical protein, conserved	gene	+	13.0315	0.769843
Tb927_08_v5.1	1712147	1713344	Tb927.8.5820	hypothetical protein, conserved	gene	+	8.33302	0.769309
Tb927_11_bin_v5.1	4162631	4163212	Tb11.v5.0800	retrotransposon hot spot (RHS) protein, putative	gene	+	6.53431	0.769116
Tb927_11_bin_v5.1	2789263	2791071	Tb11.v5.0594	retrotransposon hot spot (RHS) protein, putative	gene	-	11.4257	0.766621
Tb927_10_v5.1	3807791	3809821	Tb927.10.15520	signal recognition particle protein, putative	gene	+	10.5827	0.766112
Tp_ends-40b06.q1k	4161	5228	Tb09.v4.0056	NA	pseudogene	-	3.7047	0.765535
Tb927_01_v5.1	130249	131017	Tb927.1.320	retrotransposon hot spot protein (RHS, pseudogene), putative	pseudogene	+	5.7047	0.765535
Tb927_11_bin_v5.1	2299801	2300772	Tb11.v5.0533	retrotransposon hot spot (RHS) protein, putative	gene	-	8.11728	0.765136
Tb927_02_v5.1	492455	493300	Tb927.2.2500	hypothetical protein, conserved	gene	-	8.54234	0.764941
Tb927_02_v5.1	210947	212686	Tb927.2.1180	retrotransposon hot spot protein 3 (RHS3), putative	gene	-	10.3158	0.764146
Tb927_11_v5.1	537351	537610	Tb927.11.1790	histone H1, putative	gene	-	6.96685	0.763766
Tb927_08_v5.1	1863498	1864065	Tb927.8.6440	RNA-binding protein, putative	gene	+	8.90448	0.76184
tryp_XI-1152c10.p2kA602	5867	8278	Tb11.0820	NA	pseudogene	-	9.06017	0.761389
Tb927_08_v5.1	1681329	1682044	Tb927.8.5670	hypothetical protein, conserved	gene	+	6.78966	0.760534
Tb927_06_v5.1	12671	14509	Tb927.6.140	retrotransposon hot spot protein 5 (RHS5), putative	gene	+	10.0945	0.760474
Tb927_02_v5.1	61399	63768	Tb927.2.380	retrotransposon hot spot protein 2 (RHS2), putative	gene	-	12.0266	0.760178
Tb927_11_bin_v5.1	3614446	3615783	Tb11.v5.0711	DNA polymerase kappa, putative	gene	-	4.07994	0.758992
Tb927_07_v5.1	1525472	1526596	Tb927.7.5640	hypothetical protein, conserved	gene	+	9.07615	0.75836
Tb927_11_v5.1	3627052	3627470	Tb927.11.13570	hypothetical protein, conserved	gene	-	6.93374	0.758294
Tb927_07_v5.1	1520456	1522670	Tb927.7.5620	hypothetical protein, conserved	gene	+	9.61969	0.757799
Tb927_07_v5.1	646588	647763	Tb927.7.2520	hypothetical protein, conserved	gene	-	8.38971	0.756957
Tb927_11_v5.1	2401243	2402870	Tb927.11.8720	major surface protease gp63, putative	gene	+	8.01447	0.755693
Tb927_01_v5.1	57401	59283	Tb927.1.100	RNA polymerase (pseudogene), putative	pseudogene	-	11.7247	0.755236
Tb927_10_v5.1	2904292	2904795	Tb927.10.11900	hypothetical protein, conserved	gene	+	6.44313	0.75409
tryp_XI-983f02.p1k	12278	13042	Tb11.1810	NA	pseudogene	-	9.27114	0.752641
Tb927_10_v5.1	3770218	3771231	Tb927.10.15370	RNA-binding protein RPC40, putative	gene	+	6.99052	0.751612
Tb927_09_v5.1	2424196	2425034	Tb927.9.15530	BARP protein	gene	+	7.61354	0.75028
Tb927_10_v5.1	511172	513418	Tb927.10.1960	hypothetical protein, conserved	gene	+	9.98134	0.748021
Tb927_06_v5.1	219236	220524	Tb927.6.490	procyclin associated gene 3 (PAG3) protein	gene	+	9.05672	0.747458
Tb927_11_01_v4	1879460	1881511	Tb11.02.4570	NA	gene	-	9.30099	0.746414
Tb927_11_v5.1	2485638	2489288	Tb927.11.9080	hypothetical protein, conserved	gene	+	11.0803	0.745912
Tb927_10_v5.1	2300565	2301647	Tb927.10.9290	hypothetical protein, conserved	gene	+	9.19312	0.745875
Tb927_11_v5.1	991858	992384	Tb927.11.3380	Ran-binding protein 1, putative	gene	+	7.39528	0.745817
Tb927_09_v5.1	987587	988305	Tb927.9.5770	tryparedoxin peroxidase	gene	+	11.6924	0.745407
Tb927_10_v5.1	1598302	1600143	Tb927.10.6320	hypothetical protein, conserved	gene	-	8.73873	0.744813
Tb927_08_v5.1	2134846	2136142	Tb927.8.7410	calreticulin, putative	gene	+	12.1154	0.742842
Tb927_01_v5.1	156384	158411	Tb927.1.420	retrotransposon hot spot protein 5 (RHS5), putative	gene	+	11.7633	0.739752
Tb927_09_v5.1	480474	481438	Tb927.9.2120	hypothetical protein, conserved	gene	-	7.17712	0.73954
Tb927_08_v5.1	1624789	1626816	Tb927.8.5490	hypothetical protein, conserved	gene	+	10.3664	0.738377
Tb927_11_v5.1	738415	742354	Tb927.11.2510	hypothetical protein, conserved	gene	-	10.9399	0.738103
Tb927_01_v5.1	634794	636027	Tb927.1.2770	hypothetical protein, conserved	gene	+	8.67272	0.737878
Tb927_02_v5.1	261083	261265	Tb927.2.1407	NA	gene	-	7.08273	0.736966
Tb927_02_v5.1	279422	279604	Tb927.2.1500	NA	gene	-	7.12337	0.736966
Tb927_11_bin_v5.1	2104115	2104786	Tb11.v5.0508	hypothetical protein, conserved	gene	+	5.41288	0.736966
Tb927_09_v5.1	653508	653783	Tb927.9.2890	hypothetical protein	gene	+	4.7608	0.736966
Tb927_09_v5.1	1226787	1227107	Tb927.9.7460	hypothetical protein, unlikely	gene	-	5.86034	0.736966
Tb927_10_v5.1	2472584	2472886	Tb927.10.10030	hypothetical protein, conserved	gene	+	6.34576	0.736966
Tb927_05_v5.1	29811	30332	Tb927.5.160	retrotransposon hot spot protein (RHS, pseudogene), putative	pseudogene	+	1.95345	0.736966
Tb927_09_v5.1	185353	185703	Tb927.9.760	hypothetical protein	gene	+	2.95345	0.736966
Tb927_09_v5.1	1189974	1191096	Tb927.9.7320	expression site-associated gene 11 (ESAG11) protein, putative	gene	-	1.95345	0.736966
Tb927_11_v5.1	4828700	4829077	Tb927.11.17830	hypothetical protein, conserved	gene	-	1.95345	0.736966
Tb927_11_v5.1	92203	93981	Tb927.11.400	hypothetical protein, conserved	gene	-	9.38501	0.736408
Tb927_11_bin_v5.1	3237077	3238360	Tb11.v5.0655	hypothetical protein, conserved	gene	-	10.0543	0.735564
Tb927_11_v5.1	1760540	1761417	Tb927.11.6250	hypothetical protein, conserved	gene	-	9.88733	0.735392
Tb927_10_v5.1	960015	961418	Tb927.10.3690	rRNA dimethyltransferase, putative	gene	-	7.22522	0.734476
Tb927_10_v5.1	2432159	2432632	Tb927.10.9830	hypothetical protein, conserved	gene	+	8.84259	0.73372
Tb927_01_v5.1	151277	153022	Tb927.1.410	retrotransposon hot spot protein (RHS, pseudogene), putative	pseudogene	+	9.74829	0.733501
Tb927_07_v5.1	116994	117615	Tb927.7.570	prefoldin, putative	gene	-	8.92843	0.732378
Tb927_09_v5.1	1513383	1513799	Tb927.9.9460	hypothetical protein, unlikely	gene	+	5.92	0.730813
Tb927_07_v5.1	1139872	1140825	Tb927.7.4290	hypothetical protein, conserved	gene	-	9.54016	0.730461
Tb927_11_v5.1	1679768	1681948	Tb927.11.5920	hypothetical protein, conserved	gene	+	8.06545	0.730013
Tb927_11_v5.1	1654839	1655257	Tb927.11.5840	Protein translation factor SUI1 homolog, putative	gene	+	6.72251	0.729911
Tb927_01_v5.1	204418	207807	Tb927.1.540	DNA-directed RNA polymerase III, putative	gene	-	11.0386	0.72882
Tb927_05_v5.1	778438	780573	Tb927.5.2310	hypothetical protein, conserved	gene	+	10.0884	0.727727
Tb927_01_v5.1	85854	88355	Tb927.1.220	retrotransposon hot spot protein 1 (RHS1), putative	gene	-	12.8656	0.727583
Tb927_11_v5.1	2404171	2406155	Tb927.11.8730	ATPase, putative	gene	+	8.63057	0.727567
Tb927_09_v5.1	989834	990552	Tb927.9.5860	NA	gene	+	11.5508	0.725667
Tb927_11_v5.1	476473	477636	Tb927.11.1530	expression site-associated gene (ESAG) protein, putative	gene	-	4.88574	0.724366
Tb927_11_bin_v5.1	1481107	1482087	Tb11.v5.0403	BarP protein, putative	gene	+	6.26812	0.722466
Tb927_07_v5.1	2014522	2017477	Tb927.7.7050	hypothetical protein, conserved	gene	-	11.77	0.722353
Tb927_10_v5.1	3234925	3237744	Tb927.10.13270	periodic tryptophan protein 2, putative	gene	-	8.9111	0.720716
Tb927_10_v5.1	2000894	2001661	Tb927.10.8030	hypothetical protein, conserved	gene	-	9.70875	0.72005
Tb927_02_v5.1	25548	27572	Tb927.2.240	retrotransposon hot spot protein 5 (RHS5), putative	gene	-	10.7262	0.719814
Tb927_10_v5.1	2423105	2425741	Tb927.10.9780	ATP-dependent DEAD/H RNA helicase, putative	gene	+	10.339	0.717697
Tb927_11_v5.1	2789305	2792232	Tb927.11.10480	hypothetical protein, conserved	gene	+	9.96929	0.716528
Tb927_11_v5.1	4323062	4324333	Tb927.11.16300	hypothetical protein, conserved	gene	-	8.96873	0.715405
Tb927_04_v5.1	356652	357680	Tb927.4.1360	hypothetical protein, conserved	gene	-	10.811	0.715401
Tb927_01_v5.1	820932	821290	Tb927.1.3850	hypothetical protein, conserved	gene	+	8.10586	0.715332
Tb927_10_v5.1	3219514	3220884	Tb927.10.13230	hypothetical protein, conserved	gene	-	9.04369	0.714379
Tb927_09_v5.1	1105157	1106255	Tb927.9.6720	hypothetical protein, conserved	gene	+	8.2089	0.714305
Tb927_06_v5.1	628716	630163	Tb927.6.1900	U3/U14 snoRNA-associated small subunit rRNA processing protein, putative	gene	-	9.49281	0.711632
Tb927_11_bin_v5.1	325936	327255	Tb11.v5.0208	hypothetical protein, conserved	gene	-	7.62203	0.710493
Tb927_11_v5.1	397651	398137	Tb927.11.1370	glutaredoxin, putative	gene	+	8.25595	0.710158
Tb927_06_v5.1	714034	714591	Tb927.6.2280	hypothetical protein, conserved	gene	+	8.41008	0.709589
Tb927_07_v5.1	1958459	1958641	Tb927.7.6886	NA	gene	+	7.20004	0.709099
Tb927_11_bin_v5.1	5561074	5562789	Tb11.v5.1050	DNA polymerase kappa, putative	gene	+	6.05492	0.708951
Tb927_04_v5.1	512689	513319	Tb927.4.2040	ALBA-Domain Protein	gene	-	11.4792	0.708913
Tb927_11_v5.1	2613942	2615166	Tb927.11.9610	beta eukaryotic translation initiation factor 3 subunit 2, putative	gene	-	8.81798	0.708903
Tb927_02_v5.1	205540	207567	Tb927.2.1170	retrotransposon hot spot protein 5 (RHS5), putative	gene	-	10.4432	0.708873
Tb927_10_v5.1	3955427	3955804	Tb927.10.16080	hypothetical protein, conserved	gene	+	7.82127	0.70732
Tb927_11_bin_v5.1	2767560	2769311	Tb11.v5.0593	hypothetical protein, conserved	gene	-	9.17027	0.706578
Tb927_09_v5.1	1305727	1306056	Tb927.9.7890	hypothetical protein, conserved	gene	-	6.18602	0.706269
Tb927_11_v5.1	556305	558150	Tb927.11.1900	T-complex protein 1, beta subunit, putative	gene	-	12.0191	0.705825
Tb927_08_v5.1	1884468	1885772	Tb927.8.6520	hypothetical protein, conserved	gene	+	9.70379	0.705699
Tb927_01_v5.1	325360	325988	Tb927.1.1210	hypothetical protein, conserved	gene	+	6.37514	0.705553
Tb927_11_v5.1	2136421	2137283	Tb927.11.7550	hypothetical protein, conserved	gene	-	6.87619	0.705257
Tb927_03_v5.1	365058	366573	Tb927.3.1430	chaperone protein DNAj, putative	gene	+	9.70133	0.705198
Tb927_03_v5.1	763597	764745	Tb927.3.2960	inosine-adenosine-guanosine-nucleosidehydrolase	gene	-	12.1944	0.704062
Tb927_01_v5.1	167799	174089	Tb927.1.450	retrotransposon hot spot protein (RHS, pseudogene), putative	pseudogene	-	12.1968	0.702609
Tb927_11_v5.1	1042639	1043412	Tb927.11.3520	hypothetical protein, conserved	gene	+	6.57978	0.701919
Tb927_09_v5.1	2180274	2180601	Tb927.9.13860	kinetoplastid membrane protein KMP-11	gene	-	9.39766	0.701069
Tb927_02_v5.1	197595	198616	Tb927.2.1140	retrotransposon hot spot protein (RHS, pseudogene), putative	pseudogene	-	9.00499	0.700715
Tb927_10_v5.1	3420704	3421096	Tb927.10.14050	hypothetical protein	gene	-	4.35022	0.70044
Tb927_11_v5.1	3263207	3263595	Tb927.11.12200	hypothetical protein, conserved	gene	+	5.35022	0.70044
Tb927_09_v5.1	786064	786480	Tb927.9.4110	hypothetical protein, unlikely	gene	+	3.35022	0.70044
Tb927_10_v5.1	2867045	2867155	Tb927.10.11740	hypothetical protein, unlikely	gene	-	3.35022	0.70044
Tb927_08_v5.1	326869	327866	Tb927.8.1030	chaperone protein DNAj, putative	gene	-	8.8931	0.700142
Tb927_10_v5.1	428589	431072	Tb927.10.1560	hypothetical protein, conserved	gene	-	11.1459	0.699815
Tb927_02_v5.1	140725	142308	Tb927.2.820	retrotransposon hot spot protein (RHS, pseudogene), putative	pseudogene	-	12.3256	0.698869
Tb927_06_v5.1	743321	744070	Tb927.6.2420	p22 protein precursor	gene	+	10.451	0.698115
Tb927_10_v5.1	3263192	3264604	Tb927.10.13360	elongation factor Tu, putative	gene	-	12.0853	0.697705
Tb927_09_v5.1	1846191	1846864	Tb927.9.11840	hypothetical protein, conserved	gene	+	7.85618	0.696777
Tb927_08_v5.1	1040310	1043293	Tb927.8.3500	hypothetical protein, conserved	gene	+	9.90244	0.69571
Tb927_04_v5.1	1372029	1373325	Tb927.4.5010	calreticulin, putative	gene	-	11.6787	0.695607
Tb927_11_bin_v5.1	1079033	1079695	Tb11.v5.0349	DNA-directed RNA polymerase II subunit 2, putative	gene	+	6.73989	0.695145
Tb927_02_v5.1	83798	85775	Tb927.2.460	DNA-directed RNA polymerase, pseudogene, putative	pseudogene	-	11.6494	0.694759
Tb927_02_v5.1	35798	38167	Tb927.2.280	retrotransposon hot spot protein 2 (RHS2), putative	gene	-	11.5045	0.694402
Tb927_11_v5.1	2885482	2886456	Tb927.11.10780	hypothetical protein, conserved	gene	+	8.22319	0.693339
Tb927_05_v5.1	117624	120113	Tb927.5.295b	retrotransposon hotspot (RHS) protein 1	gene	+	11.6898	0.692089
Tb927_01_v5.1	996672	997259	Tb927.1.4920	hypothetical protein	gene	+	4.04638	0.691878
Tb927_10_v5.1	2753010	2753738	Tb927.10.11270	RNA-binding protein, putative	gene	-	6.36831	0.691878
Tb927_05_v5.1	1341373	1344459	Tb927.5.4300	prolyl oligopeptidase, putative	gene	-	10.6723	0.691771
Tb927_01_v5.1	69904	72405	Tb927.1.180	retrotransposon hot spot protein 1 (RHS1), putative	gene	-	12.7825	0.691023
Tb927_10_v5.1	1045318	1046361	Tb927.10.3950	hypothetical protein, conserved	gene	-	8.14638	0.690953
Tb927_10_v5.1	2468708	2469388	Tb927.10.10010	60S acidic ribosomal protein, putative	gene	+	8.0386	0.690217
Tb927_05_v5.1	951958	952512	Tb927.5.2830	hypothetical protein, conserved	gene	-	6.57384	0.690045
Tb927_09_v5.1	2420500	2421446	Tb927.9.15510	BARP protein	gene	+	6.29903	0.68966
Tb927_11_v5.1	1991100	1991755	Tb927.11.7100	cytoplasmic translation machinery associated protein, putative	gene	-	6.95925	0.689071
Tb927_07_v5.1	1280834	1281593	Tb927.7.4880	hypothetical protein, conserved	gene	-	7.72758	0.687758
Tb927_07_v5.1	2012620	2013623	Tb927.7.7040	methylthioadenosine phosphorylase, putative	gene	-	10.9414	0.686772
Tb927_05_v5.1	1279358	1281430	Tb927.5.3940	helicase, putative	gene	+	10.3401	0.685815
Tb927_05_v5.1	1261714	1263978	Tb927.5.3870	hypothetical protein, conserved	gene	+	10.4405	0.684966
TP3F6-6h01.p1k	12199	13650	Tb10.v4.0046	NA	gene	-	7.77678	0.684313
Tb927_10_v5.1	1062504	1063367	Tb927.10.4030	hypothetical protein	gene	-	7.21248	0.684224
Tb927_11_bin_v5.1	4941553	4945875	Tb11.v5.0965	ATP-dependent DEAH-box RNA helicase, putative	gene	-	11.209	0.683468
Tb927_11_v5.1	656356	657740	Tb927.11.2300	eukaryotic peptide chain release factor subunit 1, putative	gene	+	9.81945	0.683374
Tb927_10_v5.1	1425301	1425888	Tb927.10.5740	hypothetical protein, conserved	gene	-	6.68111	0.682518
Tb927_02_v5.1	203618	204608	Tb927.2.1160	retrotransposon hot spot protein (RHS, pseudogene), putative	pseudogene	-	7.35236	0.68226
Tb927_03_v5.1	1267258	1268775	Tb927.3.4540	hypothetical protein, conserved	gene	-	9.23272	0.681863
Tb927_07_v5.1	1121338	1124664	Tb927.7.4220	hypothetical protein, conserved	gene	+	11.5014	0.681849
Tb927_11_v5.1	4054301	4055125	Tb927.11.15290	eRF1 methyltransferase catalytic subunit, putative	gene	-	7.51084	0.681824
Tb927_05_v5.1	1272161	1273311	Tb927.5.3910	small nuclear RNA-activating protein	gene	+	8.25939	0.68105
Tb927_10_v5.1	3010894	3012843	Tb927.10.12430	hypothetical protein, conserved	gene	-	10.4555	0.680996
Tb927_03_v5.1	703304	706131	Tb927.3.2750	hypothetical protein, conserved	gene	-	10.4171	0.680574
5K5_v5.1	76324	77355	Tb05.5K5.260	NA	gene	+	2.66096	0.678072
Tb927_09_v5.1	870709	870990	Tb927.9.4790	hypothetical protein, unlikely	gene	-	5.98289	0.678072
Tb927_10_v5.1	3905467	3906090	Tb927.10.15810	hypothetical protein, conserved	gene	+	5.98289	0.678072
Tb927_01_v5.1	131092	131944	Tb927.1.330	retrotransposon hot spot protein (RHS, pseudogene), putative	pseudogene	-	6.1204	0.678072
Tb927_11_v5.1	3552956	3554520	Tb927.11.13250	eukaryotic translation initiation factor 2 gamma, putative	gene	-	11.0616	0.677538
Tb927_10_v5.1	678065	678643	Tb927.10.2620	hypothetical protein, conserved	gene	+	8.7138	0.677529
Tb927_05_v5.1	1055545	1056120	Tb927.5.3210	small ubiquitin-related modifier, putative	gene	-	8.60084	0.677484
Tb927_04_v5.1	1405978	1406822	Tb927.4.5130	hypothetical protein, conserved	gene	-	8.43047	0.675427
Tb927_05_v5.1	1299150	1300020	Tb927.5.4020	hypothetical protein	gene	-	8.63681	0.675207
Tb927_11_v5.1	552959	553218	Tb927.11.1860	histone H1, putative	gene	-	6.17034	0.674905
Tb927_06_v5.1	428110	429346	Tb927.6.1080	glyoxalase II	gene	-	10.35	0.674751
Tb927_09_v5.1	1609324	1609882	Tb927.9.10230	hypothetical protein, conserved	gene	-	10.2394	0.674109
Tb927_04_v5.1	993461	994440	Tb927.4.3800	hypothetical protein, conserved	gene	-	7.44494	0.672835
Tb927_09_v5.1	1418437	1420019	Tb927.9.8780	tRNA nucleotidyltransferase, putative	gene	-	9.52623	0.672813
Tb927_11_bin_v5.1	5529847	5530902	Tb11.v5.1042	RNA-editing complex protein, putative	gene	+	6.99456	0.672705
Tb927_11_bin_v5.1	379576	380538	Tb11.v5.0215	iron/ascorbate oxidoreductase family protein, putative	gene	-	7.3916	0.672638
Tb927_10_v5.1	3920871	3921203	Tb927.10.15900	hypothetical protein, conserved	gene	+	5.33621	0.672425
Tb927_10_v5.1	2482194	2483861	Tb927.10.10070	hypothetical protein, conserved	gene	+	8.98357	0.672214
Tb927_10_v5.1	2976215	2977198	Tb927.10.12240	short-chain dehydrogenase, putative	gene	+	11.1406	0.671302
Tb927_10_v5.1	1164007	1166547	Tb927.10.4560	elongation factor 2	gene	-	15.4167	0.671277
Tb927_11_bin_v5.1	821147	821665	Tb11.v5.0302	hypothetical protein, conserved	gene	+	7.81932	0.671002
Tb927_09_v5.1	2368700	2370415	Tb927.9.15270	hypothetical protein, conserved	gene	+	9.98446	0.670416
Tb927_02_v5.1	20739	21832	Tb927.2.200	expression site-associated gene (ESAG, pseudogene), putative	pseudogene	+	4.79436	0.669851
Tb927_01_v5.1	424538	425379	Tb927.1.1680	hypothetical protein, conserved	gene	+	8.36244	0.669062
Tb927_03_v5.1	443374	444658	Tb927.3.1680	hypothetical protein, conserved	gene	-	11.0787	0.667736
Tb927_05_v5.1	452796	453583	Tb927.5.1160	hypothetical protein, conserved	gene	+	9.56258	0.667514
Tb927_09_v5.1	2232113	2232415	Tb927.9.14250	hypothetical protein, unlikely	gene	-	4.42118	0.667425
Tb927_07_v5.1	2022465	2023777	Tb927.7.7080	mitochondrial glycoprotein-like protein	gene	-	9.53824	0.667334
Tb927_02_v5.1	895261	896489	Tb927.2.5060	GTP binding protein, putative	gene	-	10.8053	0.667237
Tb927_10_v5.1	53636	55117	Tb927.10.110	retrotransposon hot spot protein 2 (RHS2), pseudogene	pseudogene	-	7.85669	0.666263
Tb927_11_bin_v5.1	3833431	3834543	Tb11.v5.0744	phosphatidylinositol 3-kinase tor, putative	gene	+	7.38819	0.665817
Tb927_11_v5.1	103046	105892	Tb927.11.460	predicted WD40 repeat protein	gene	-	9.12059	0.665368
Tb927_07_v5.1	1940108	1940290	Tb927.7.6863	NA	gene	+	6.46185	0.665133
Tb927_11_v5.1	2204015	2205418	Tb927.11.7780	hypothetical protein, conserved	gene	-	9.57309	0.664596
Tb927_08_v5.1	635321	636120	Tb927.8.2000	cyclophilin, putative	gene	+	9.14577	0.663977
Tb927_09_v5.1	867198	867341	Tb927.9.4750	hypothetical protein, unlikely	gene	+	7.152	0.663637
Tb927_10_v5.1	1135953	1136672	Tb927.10.4390	hypothetical protein	gene	-	4.91645	0.662965
Tb927_11_bin_v5.1	4617738	4618112	Tb11.v5.0883	hypothetical protein, conserved	gene	+	5.50141	0.662965
Tb927_04_v5.1	453193	455160	Tb927.4.1820	selenocysteine-tRNA-specific elongation factor, putative	gene	-	9.42681	0.662826
Tb927_11_v5.1	3985729	3987390	Tb927.11.14980	hypothetical protein, conserved	gene	-	9.18274	0.661979
Tb927_04_v5.1	261222	261946	Tb927.4.940	hypothetical protein, conserved	gene	-	8.52079	0.661924
Tb927_09_v5.1	531183	531578	Tb927.9.2480	hypothetical protein, unlikely	gene	+	6.397	0.661831
Tb927_11_v5.1	3638701	3639148	Tb927.11.13650	cytochrome b5, putative	gene	-	6.75686	0.661198
Tb927_11_bin_v5.1	1344168	1345517	Tb11.v5.0388	hypothetical protein, conserved	gene	+	7.49003	0.660308
Tb927_03_v5.1	910141	910323	Tb927.3.3426	NA	gene	+	6.97382	0.659925
Tb927_09_v5.1	2180847	2181174	Tb927.9.13920	kinetoplastid membrane protein KMP-11	gene	-	9.31575	0.659816
Tb927_11_bin_v5.1	1019858	1020643	Tb11.v5.0344	BarP protein, putative	gene	-	7.00167	0.658492
Tb927_11_bin_v5.1	165754	166470	Tb11.v5.0155	hypothetical protein, conserved	gene	-	6.32911	0.658211
Tb927_08_v5.1	1027645	1028213	Tb927.8.3450	hypothetical protein, conserved	gene	+	8.39969	0.656458
Tb927_10_v5.1	3204646	3208356	Tb927.10.13180	hypothetical protein, conserved	gene	-	11.998	0.656378
Tb927_02_v5.1	1683	4172	Tb927.2.100	retrotransposon hot spot protein 1 (RHS1), putative	gene	-	13.2057	0.655714
Tb927_11_bin_v5.1	4352005	4353327	Tb11.v5.0834	hypothetical protein, conserved	gene	+	5.6496	0.655352
Tb927_01_v5.1	1015395	1016174	Tb927.1.5080	expression site-associated gene (ESAG) protein, putative	gene	+	4.13339	0.652077
Tb927_09_v5.1	2282257	2282472	Tb927.9.14590	hypothetical protein, unlikely	gene	-	4.13339	0.652077
Tb927_05_v5.1	1300286	1300596	Tb927.5.4030	U6 snRNA-associated Sm-like protein LSm7p	gene	-	6.30332	0.652077
Tb927_09_v5.1	1826074	1827024	Tb927.9.11750	hypothetical protein, conserved	gene	+	8.22086	0.652077
Tb927_09_v5.1	780492	780626	Tb927.9.4060	hypothetical protein, unlikely	gene	-	3.13339	0.652077
Tb927_04_v5.1	667533	668334	Tb927.4.2530	hypothetical protein, conserved	gene	+	11.039	0.651295
Tb927_07_v5.1	1581144	1582407	Tb927.7.5880	cis-prenyltransferase-like protein	gene	+	9.56357	0.650339
Tb927_01_v5.1	159343	166610	Tb927.1.430	retrotransposon hot spot protein (RHS, pseudogene), putative	pseudogene	+	11.1587	0.650135
Tb927_10_v5.1	1177802	1179268	Tb927.10.4640	eukaryotic translation initiation factor 3 subunit L, putative	gene	-	11.1545	0.649552
Tb927_03_v5.1	1372191	1372755	Tb927.3.4880	hypothetical protein, conserved	gene	-	7.36894	0.649093
Tb927_06_v5.1	494252	494945	Tb927.6.1340	cyclophilin-type peptidyl-prolyl cis-trans isomerase, putative	gene	-	5.53372	0.648528
Tb927_11_bin_v5.1	5162851	5164553	Tb11.1790	retrotransposon hot spot protein (RHS, pseudogene), putative	pseudogene	-	10.6199	0.648211
Tb927_10_v5.1	3598487	3599401	Tb927.10.14750	fibrillarin, putative	gene	-	9.785	0.647045
Tb927_02_v5.1	91630	94083	Tb927.2.480	retrotransposon hot spot protein (RHS, pseudogene), putative	pseudogene	-	11.3766	0.646759
Tb927_09_v5.1	2088566	2089156	Tb927.9.13230	hypothetical protein, unlikely	gene	+	6.10381	0.644905
Tb927_06_v5.1	1218552	1219681	Tb927.6.4280	glyceraldehyde 3-phosphate dehydrogenase, glycosomal	gene	-	14.0014	0.644899
Tb927_02_v5.1	808636	811509	Tb927.2.4550	FtsJ cell division protein, putative	gene	-	11.7118	0.643254
Tb927_09_v5.1	1149145	1149525	Tb927.9.7080	hypothetical protein, conserved	gene	+	7.67878	0.642448
Tb927_07_v5.1	67568	68378	Tb927.7.370	hypothetical protein, conserved	gene	-	7.06259	0.642237
Tb927_10_v5.1	70843	72126	Tb927.10.170	pseudouridine synthase, Cbf5p	gene	+	11.1146	0.642067
Tb927_11_v5.1	520974	521753	Tb927.11.1710	mitochondrial RNA binding protein 1	gene	-	9.54013	0.641918
Tb927_05_v5.1	25822	26680	Tb927.5.150	hypothetical protein, conserved	gene	+	5.40769	0.640458
Tb927_09_v5.1	2179681	2180008	Tb927.9.13820	kinetoplastid membrane protein KMP-11	gene	-	8.96347	0.639232
Tb927_09_v5.1	534345	560239	Tb927.9.2520	microtubule- associated protein	gene	-	16.5611	0.639228
Tb927_10_v5.1	371916	373307	Tb927.10.1420	methionine aminopeptidase 2, putative	gene	-	10.518	0.639183
Tb927_07_v5.1	1873149	1873591	Tb927.7.6770	hypothetical protein, conserved	gene	-	9.90018	0.637968
Tb927_10_v5.1	3694308	3694682	Tb927.10.15140	hypothetical protein, conserved	gene	+	8.17692	0.637874
Tb927_09_v5.1	692607	692903	Tb927.9.3270	hypothetical protein, unlikely	gene	-	3.48864	0.63743
Tb927_02_v5.1	669478	671861	Tb927.2.3750	hypothetical protein, conserved	gene	-	9.51584	0.637254
Tb927_09_v5.1	1339368	1341012	Tb927.9.8160	chaperone protein DNAj, putative	gene	-	10.8094	0.637143
Tb927_11_bin_v5.1	5323595	5325979	Tb11.v5.1015	expression site-associated gene 4 (ESAG4) protein, putative	gene	+	8.74483	0.63713
Tb927_06_v5.1	1240697	1241970	Tb927.6.4410	S-adenosylmethionine decarboxylase	gene	-	8.66729	0.637114
Tb927_11_v5.1	4046522	4047471	Tb927.11.15240	small GTPase, putative	gene	-	8.20114	0.636993
Tb927_11_v5.1	1906307	1908157	Tb927.11.6750	DNA ligase, putative	gene	-	7.89587	0.63689
Tb927_10_v5.1	2545928	2547748	Tb927.10.10350	protein kinase, putative	gene	-	10.5516	0.635974
Tb927_10_v5.1	3351806	3352939	Tb927.10.13720	RNA-binding protein, putative	gene	-	10.8248	0.635942
Tb927_08_v5.1	208921	211143	Tb927.8.760	nucleolar RNA-binding protein	gene	-	13.1326	0.635326
Tb927_04_v5.1	694709	697266	Tb927.4.2630	ATP-dependent DEAD/H RNA helicase, putative	gene	+	10.3837	0.635217
Tb927_09_v5.1	1738211	1739210	Tb927.9.11040	mitochondrial carrier protein	gene	-	7.03149	0.634483
Tb927_11_v5.1	874127	875242	Tb927.11.3030	phosphoribosylpyrophosphate synthetase, putative	gene	-	9.38855	0.63417
Tb927_08_v5.1	2168228	2169413	Tb927.8.7530	3,2-trans-enoyl-CoA isomerase, mitochondrial precursor, putative	gene	+	11.2078	0.633518
Tb927_06_v5.1	1221154	1222283	Tb927.6.4300	glyceraldehyde 3-phosphate dehydrogenase, glycosomal	gene	-	13.997	0.633413
Tb927_10_v5.1	2329247	2330380	Tb927.10.9430	phosphoribosylpyrophosphate synthetase, putative	gene	+	10.7342	0.632676
Tb927_11_v5.1	133925	134606	Tb927.11.530	RNA-binding protein, putative	gene	-	4.63806	0.632268
Tb927_11_v5.1	1915589	1917943	Tb927.11.6790	predicted WD40 repeat protein	gene	-	10.4153	0.631971
Tb927_08_v5.1	919791	921969	Tb927.8.3060	cytosolic leucyl aminopeptidase, putative	gene	+	12.2496	0.631887
Tb927_10_v5.1	2020457	2023069	Tb927.10.8120	hypothetical protein, conserved	gene	-	10.7347	0.631622
Tb927_11_v5.1	4334423	4337959	Tb927.11.16340	hypothetical protein, conserved	gene	-	11.0863	0.631282
Tb927_11_v5.1	203573	204467	Tb927.11.800	hypothetical protein, conserved	gene	+	10.0211	0.630874
Tb927_11_v5.1	3937708	3939977	Tb927.11.14820	hypothetical protein, conserved	gene	-	9.34306	0.630305
Tb927_10_v5.1	1167167	1169707	Tb927.10.4570	elongation factor 2	gene	-	15.3769	0.629975
Tb927_02_v5.1	179639	181663	Tb927.2.1080	retrotransposon hot spot protein 5 (RHS5), putative	gene	-	10.5686	0.62956
Tb927_10_v5.1	2228391	2229647	Tb927.10.8990	hypothetical protein, conserved	gene	+	8.2629	0.629062
Tb927_09_v5.1	355382	355870	Tb927.9.1470	hypothetical protein, conserved	gene	-	6.74077	0.629018
Tb927_11_bin_v5.1	778515	779279	Tb11.1810b	retrotransposon hot spot protein (RHS, pseudogene), putative	pseudogene	+	9.30587	0.628698
Tb927_11_v5.1	3672986	3673502	Tb927.11.13780	profilin	gene	+	8.46391	0.62833
Tb927_11_v5.1	3848336	3849718	Tb927.11.14480	ubiquitin carboxyl-terminal hydrolase, putative	gene	+	8.19017	0.627309
Tb927_02_v5.1	23835	24616	Tb927.2.220	retrotransposon hot spot protein (RHS, pseudogene), putative	pseudogene	-	6.61726	0.626957
Tb927_11_v5.1	2235433	2235981	Tb927.11.7900	mitochondrial RNA binding protein	gene	-	9.67963	0.626616
Tb927_09_v5.1	345294	345674	Tb927.9.1390	hypothetical protein, conserved	gene	-	6.14616	0.626542
Tb927_08_v5.1	247305	250046	Tb927.8.850	hypothetical protein, conserved	gene	-	10.9873	0.62616
Tb927_05_v5.1	1056944	1057777	Tb927.5.3220	signal peptidase type I, putative	gene	-	8.88666	0.626025
Tb927_11_v5.1	1339506	1344112	Tb927.11.4650	hypothetical protein, conserved	gene	+	11.6068	0.625562
Tb927_05_v5.1	72589	73551	Tb927.5.300	thymine-7-hydroxylase, putative	gene	-	7.57002	0.625255
Tb927_08_v5.1	2022875	2023494	Tb927.8.7040	hypothetical protein, conserved	gene	+	9.00945	0.624961
Tb927_04_v5.1	476192	477596	Tb927.4.1900	hypothetical protein, conserved	gene	-	9.31517	0.624719
Tb927_10_v5.1	1587915	1589729	Tb927.10.6260	ATP-dependent DEAD/H RNA helicase, putative	gene	-	9.70032	0.624607
Tb927_11_v5.1	2064254	2065063	Tb927.11.7310	RNA binding protein, putative	gene	+	6.72141	0.624032
Tb927_02_v5.1	105673	107529	Tb927.2.540	DNA-directed RNA polymerase, pseudogene, putative	pseudogene	-	10.9612	0.623957
Tb927_07_v5.1	1118963	1120102	Tb927.7.4200	hypothetical protein, conserved	gene	+	8.79949	0.623296
Tb927_09_v5.1	2378596	2381453	Tb927.9.15330	hypothetical protein, conserved	gene	+	9.95176	0.623024
Tb927_11_bin_v5.1	3629729	3631795	Tb11.v5.0713	retrotransposon hot spot (RHS) protein, putative	gene	+	12.893	0.622594
Tb927_11_bin_v5.1	367527	370016	Tb11.v5.0214	retrotransposon hot spot (RHS) protein, putative	gene	+	11.6258	0.622423
Tb927_11_bin_v5.1	4389630	4390064	Tb11.v5.0839	retrotransposon hot spot (RHS) protein, putative	gene	+	5.59615	0.621488
Tb927_10_v5.1	3425494	3426642	Tb927.10.14070	mevalonate diphosphate decarboxylase	gene	-	9.47766	0.620484
Tb927_11_bin_v5.1	2155678	2157240	Tb11.v5.0517	hypothetical protein, conserved	gene	+	7.77753	0.619857
Tb927_09_v5.1	2174453	2175001	Tb927.9.13740	ADP-ribosylation factor, putative	gene	-	8.48467	0.61949
Tb927_10_v5.1	1686332	1688554	Tb927.10.6680	member of the NOL1/NOP2/sun family of proteins	gene	+	10.4594	0.619264
Tb927_11_v5.1	756639	757918	Tb927.11.2580	hypothetical protein, conserved	gene	-	9.14205	0.618321
Tb927_10_v5.1	2428401	2429306	Tb927.10.9810	hypothetical protein, conserved	gene	+	9.10028	0.618228
Tb927_05_v5.1	1248546	1249749	Tb927.5.3820	aspartate carbamoyltransferase, putative	gene	+	10.5828	0.617988
Tb927_11_v5.1	4000459	4002305	Tb927.11.15040	chaperonin HSP60, mitochondrial precursor, putative	gene	-	10.0333	0.617561
Tb927_02_v5.1	840842	841918	Tb927.2.4740	ribosomal protein L11, putative	gene	-	8.44299	0.617118
Tb927_08_v5.1	1502444	1508078	Tb927.8.5090	DNA-directed RNA polymerase I largest subunit	gene	+	13.446	0.615836
Tb927_08_v5.1	632474	633920	Tb927.8.1980	hypothetical protein, conserved	gene	+	9.87955	0.615599
Tb927_10_v5.1	2270681	2271226	Tb927.10.9170	hypothetical protein, conserved	gene	+	7.48716	0.614507
Tb927_07_v5.1	617417	618752	Tb927.7.2400	tyrosyl-tRNA synthetase, putative	gene	-	9.97247	0.614275
Tb927_10_v5.1	2578561	2578899	Tb927.10.10520	histone H2B, putative	gene	-	8.92903	0.613962
Tb927_09_v5.1	2133499	2134102	Tb927.9.13460	hypothetical protein, conserved	gene	-	8.60605	0.613681
Tb927_06_v5.1	239439	239850	Tb927.6.570	hypothetical protein, conserved	gene	-	7.37278	0.613391
Tb927_10_v5.1	1532690	1533112	Tb927.10.6070	universal minicircle sequence binding protein (UMSBP), putative	gene	-	10.6986	0.612605
Tb927_03_v5.1	946858	947040	Tb927.3.3444	NA	gene	+	7.22512	0.612518
Tb927_10_v5.1	607374	608381	Tb927.10.2370	RNA-binding protein, putative	gene	+	10.6111	0.61245
Tb927_10_v5.1	3316400	3317548	Tb927.10.13560	mevalonate-diphosphate decarboxylase	gene	-	9.73191	0.611282
Tb927_03_v5.1	726539	731566	Tb927.3.2810	hypothetical protein, conserved	gene	-	11.9552	0.61092
Tb927_08_v5.1	283743	285554	Tb927.8.910	hypothetical protein, conserved	gene	-	7.36031	0.610053
Tb927_06_v5.1	711967	712610	Tb927.6.2260	hypothetical protein, conserved	gene	+	7.60834	0.609109
Tb927_05_v5.1	129673	130635	Tb927.5.300b	2-oxoglutarate (2OG) and Fe(II)-dependent oxygenase superfamily protein, putative	gene	-	7.2113	0.608809
Tb927_11_bin_v5.1	3336238	3337128	Tb11.v5.0670	retrotransposon hot spot (RHS) protein, putative	gene	+	10.242	0.60782
Tb927_01_v5.1	208703	210085	Tb927.1.560	hypothetical protein, conserved	gene	-	9.61587	0.60598
Tb927_05_v5.1	604221	605925	Tb927.5.1750	RNA-binding protein, putative	gene	+	9.56001	0.60525
Tb927_08_v5.1	1319509	1320885	Tb927.8.4450	RNA-binding protein, putative	gene	-	9.7863	0.604972
Tb927_04_v5.1	445153	445680	Tb927.4.1760	hypothetical protein, conserved	gene	-	7.88739	0.604862
Tb927_09_v5.1	1798207	1800096	Tb927.9.11520	hypothetical protein, conserved	gene	+	9.43626	0.603666
Tb927_11_v5.1	3563572	3564247	Tb927.11.13290	mitochondrial import inner membrane translocase subunit tim17	gene	-	7.80157	0.603442
Tb927_11_v5.1	1782237	1783062	Tb927.11.6330	6-phosphogluconolactonase	gene	-	7.10837	0.602036
Tb927_11_bin_v5.1	3536616	3537755	Tb11.v5.0700	hypothetical protein, conserved	gene	+	7.46071	0.60168
Tb927_05_v5.1	133270	134451	Tb927.5.309b	hypothetical protein	gene	-	7.98013	0.601291
Tb927_09_v5.1	1628940	1630370	Tb927.9.10400	hypothetical protein, conserved	gene	-	10.9923	0.601153
Tb927_04_v5.1	814245	814819	Tb927.4.3080	hypothetical protein, conserved	gene	+	6.86989	0.600069
Tb927_11_v5.1	4358837	4359392	Tb927.11.16450	hypothetical protein, conserved	gene	-	6.86989	0.600069
Tb927_11_v5.1	1732740	1734032	Tb927.11.6150	hypothetical protein, conserved	gene	-	8.45485	0.600069
Tb927_11_bin_v5.1	182443	182916	Tb11.v5.0164	hypothetical protein, conserved	gene	-	6.29996	0.599913
Tb927_04_v5.1	43034	45070	Tb927.4.230	DNA-directed RNA polymerase III subunit, pseudogene, putative	pseudogene	-	10.1901	0.599584
Tb927_06_v5.1	1194763	1195354	Tb927.6.4140	paraflagellar rod component, putative	gene	-	11.0395	0.599513
Tb927_10_v5.1	48468	49831	Tb927.10.100	expression site-associated gene (ESAG, pseudogene), putative	pseudogene	-	8.17613	0.599216
Tb927_10_v5.1	2729993	2730724	Tb927.10.11160	HIRA-interacting protein 5, putative	gene	-	8.55221	0.599084
Tb927_11_v5.1	3467271	3468568	Tb927.11.12940	hypothetical protein, conserved	gene	-	9.41831	0.598735
Tb927_04_v5.1	490448	491372	Tb927.4.1930	RNA-binding protein, putative	gene	-	9.96784	0.597902
Tb927_10_v5.1	3492807	3493837	Tb927.10.14360	U2 small nuclear ribonucleoprotein 40K	gene	-	9.42561	0.597809
Tb927_11_v5.1	1209698	1210339	Tb927.11.4140	hypothetical protein, conserved	gene	-	6.54671	0.597563
Tb927_11_v5.1	3998986	3999633	Tb927.11.15030	small GTPase	gene	-	6.54671	0.597563
Tb927_07_v5.1	1974641	1976217	Tb927.7.6930	ATPase, putative	gene	-	10.7208	0.597526
Tb927_05_v5.1	1303811	1304136	Tb927.5.4050	hypothetical protein, conserved	gene	-	7.16899	0.597241
Tb927_05_v5.1	357337	359944	Tb927.5.900	oligosaccharyl transferase subunit, putative	gene	+	12.2444	0.597222
Tb927_04_v5.1	1004733	1006551	Tb927.4.3850	hypothetical protein, conserved	gene	-	9.43287	0.596893
Tb927_03_v5.1	928503	928685	Tb927.3.3435	NA	gene	+	7.24084	0.596644
Tb927_11_v5.1	3697427	3698110	Tb927.11.13930	U3 small nucleolar ribonucleoprotein protein IMP3, putative	gene	+	5.65587	0.596644
Tb927_10_v5.1	1059453	1061501	Tb927.10.4010	hypothetical protein, conserved	gene	-	9.58977	0.594899
Tb927_10_v5.1	77658	78398	Tb927.10.230	proteasome alpha 5 subunit, putative	gene	+	10.8469	0.594236
Tb927_02_v5.1	66766	69135	Tb927.2.400	retrotransposon hot spot protein 2 (RHS2), putative	gene	-	11.2628	0.594071
Tb927_07_v5.1	200528	200946	Tb927.7.840	hypothetical protein, conserved	gene	-	9.20337	0.592955
Tb927_11_v5.1	2200716	2203331	Tb927.11.7770	oxidoreductase-like protein	gene	-	10.2153	0.592889
Tb927_06_v5.1	238072	239178	Tb927.6.560	cysteine peptidase C (CPC)	gene	-	9.97401	0.592576
Tb927_01_v5.1	50428	52205	Tb927.1.90	retrotransposon hot spot protein (RHS, pseudogene), putative	pseudogene	-	9.27595	0.591613
Tb927_06_v5.1	1158961	1160101	Tb927.6.3940	hypothetical protein, conserved	gene	-	9.28164	0.591587
Tb927_11_bin_v5.1	2572245	2574083	Tb11.v5.0567	retrotransposon hot spot (RHS) protein, putative	gene	-	10.1751	0.591076
Tb927_07_v5.1	59534	60107	Tb927.7.320	hypothetical protein, conserved	gene	-	8.24376	0.590792
Tb927_10_v5.1	1884735	1885637	Tb927.10.7500	fibrillarin	gene	-	10.3188	0.590035
Tb927_10_v5.1	1685431	1685808	Tb927.10.6670	dynein light chain, putative	gene	+	7.06287	0.589368
Tb927_05_v5.1	1058296	1064868	Tb927.5.3230	hypothetical protein, conserved	gene	-	13.9566	0.588111
Tb927_05_v5.1	76126	78280	Tb927.5.310	hypothetical protein	gene	-	8.66026	0.587874
Tb927_11_v5.1	1244688	1245713	Tb927.11.4270	hypothetical protein, conserved	gene	-	7.77764	0.587647
Tb927_10_v5.1	1793875	1794852	Tb927.10.7120	hypothetical protein, conserved	gene	+	10.1626	0.587532
Tb927_09_v5.1	1441901	1443006	Tb927.9.9000	isopentenyl-diphosphate delta-isomerase (type II), putative	gene	-	9.60876	0.587226
Tb927_09_v5.1	2173678	2174226	Tb927.9.13710	ADP-ribosylation factor, putative	gene	-	8.74849	0.586332
Tb927_11_v5.1	1210738	1212678	Tb927.11.4150	hypothetical protein, conserved	gene	-	8.81277	0.586272
Tb927_01_v5.1	997882	998235	Tb927.1.4930	hypothetical protein, unlikely	gene	-	3.61441	0.584963
Tb927_01_v5.1	802312	802447	tmp.1.90	NA	gene	+	5.09984	0.584963
Tb927_02_v5.1	249152	249667	Tb927.2.1350	retrotransposon hot spot protein (RHS, pseudogene), putative	pseudogene	-	4.09984	0.584963
Tb927_11_bin_v5.1	3469419	3470624	Tb11.v5.0690	hypothetical protein, conserved	gene	+	6.09984	0.584963
Tb927_11_v5.1	348604	349987	Tb927.11.1190	hypothetical protein, conserved	gene	+	7.63233	0.584963
Tb927_01_v5.1	132309	132683	Tb927.1.340	hypothetical protein, unlikely	gene	+	2.87744	0.584963
Tb927_01_v5.1	637282	637506	Tb927.1.2780	hypothetical protein	gene	-	1.29248	0.584963
Tb927_01_v5.1	826237	826380	Tb927.1.3870	hypothetical protein, unlikely	gene	+	2.87744	0.584963
Tb927_01_v5.1	1039808	1040794	Tb927.1.5240	expression site-associated gene 1 (ESAG1) protein, putative	gene	+	1.29248	0.584963
Tb927_02_v5.1	1028398	1028763	Tb927.2.5720	hypothetical protein	gene	+	1.29248	0.584963
Tb927_04_v5.1	54845	56518	Tb927.4.260	retrotransposon hot spot protein 3 (RHS3), putative	gene	-	5.46241	0.584963
Tb927_05_v5.1	65071	65901	Tb927.5.280	retrotransposon hot spot protein (RHS, pseudogene), putative	pseudogene	-	4.29248	0.584963
Tb927_06_v5.1	614008	614079	Tb927_06_v4.snoRNA.0012	NA	gene	-	1.29248	0.584963
Tb927_06_v5.1	614763	614830	Tb927_06_v4.snoRNA.0019	NA	gene	-	1.29248	0.584963
Tb927_06_v5.1	618961	619037	Tb927_06_v4.snoRNA.0039	NA	gene	-	1.29248	0.584963
Tb927_08_v5.1	550689	550782	Tb927_08_v4.snoRNA.0032	NA	gene	+	1.29248	0.584963
Tb927_08_v5.1	654055	654119	Tb927_08_v4.snoRNA.0040	NA	gene	+	1.29248	0.584963
Tb927_08_v5.1	693512	693576	Tb927_08_v4.snoRNA.0043	NA	gene	+	1.29248	0.584963
Tb927_09_v5.1	168199	169074	Tb927.9.690	variant surface glycoprotein (VSG, pseudogene)-related, putative	pseudogene	-	5.81604	0.584963
Tb927_09_v5.1	688144	688338	Tb927.9.3190	hypothetical protein, unlikely	gene	-	1.29248	0.584963
Tb927_09_v5.1	721057	721233	Tb927.9.3570	hypothetical protein, unlikely	gene	+	1.29248	0.584963
Tb927_09_v5.1	866790	866903	Tb927.9.4730	hypothetical protein, unlikely	gene	+	4.87744	0.584963
Tb927_09_v5.1	880706	880813	Tb927.9.4860	hypothetical protein, unlikely	gene	+	1.29248	0.584963
Tb927_09_v5.1	928954	929316	Tb927.9.5310	hypothetical protein, unlikely	gene	+	5.46241	0.584963
Tb927_09_v5.1	1220150	1221253	Tb927.9.7430	variant surface glycoprotein (VSG)-related, putative	gene	-	3.29248	0.584963
Tb927_09_v5.1	1684764	1684919	Tb927_09_v4.snoRNA.0029	NA	gene	-	1.29248	0.584963
Tb927_09_v5.1	1723490	1723837	Tb927.9.10940	hypothetical protein, unlikely	gene	-	3.87744	0.584963
Tb927_09_v5.1	1966976	1967044	Tb927_09_v4.snoRNA.0048	NA	gene	+	1.29248	0.584963
Tb927_09_v5.1	2087749	2087819	Tb09_tRNA_Gly_1	NA	gene	+	1.29248	0.584963
Tb927_09_v5.1	2288185	2288574	Tb927.9.14620	hypothetical protein, unlikely	gene	-	1.29248	0.584963
Tb927_09_v5.1	2458403	2458783	Tb927.9.15690	hypothetical protein	gene	-	1.29248	0.584963
Tb927_09_v5.1	2779331	2780609	Tb927.9.16890	variant surface glycoprotein (VSG, pseudogene), putative	pseudogene	-	1.29248	0.584963
Tb927_10_v5.1	800812	801444	Tb927.10.3060	hypothetical protein	gene	+	1.29248	0.584963
Tb927_10_v5.1	2492263	2492709	Tb927.10.10110	hypothetical protein, conserved	gene	+	6.24668	0.584963
Tb927_11_01_v4	457612	457712	Tb11_snoRNA_0008	NA	gene	-	1.29248	0.584963
Tb927_11_01_v4	457963	458059	Tb11_snoRNA_0010	NA	gene	-	1.29248	0.584963
Tb927_11_01_v4	2706383	2706474	Tb11_snoRNA_0045	NA	gene	+	1.29248	0.584963
Tb927_11_RH_fork_v5.1	423551	424180	Tb927.11.19860	hypothetical protein	gene	-	1.29248	0.584963
Tb927_11_bin_v5.1	786443	787264	Tb11.v5.0294	retrotransposon hot spot (RHS) protein, putative	gene	+	5.37994	0.584963
Tb927_11_bin_v5.1	3384544	3385650	Tb11.v5.0677	expression site-associated gene 11 (ESAG11) protein, putative	gene	+	1.29248	0.584963
Tb927_11_bin_v5.1	3944553	3945188	Tb11.v5.0756	DNA polymerase kappa, putative	gene	-	2.87744	0.584963
Tb927_11_bin_v5.1	5411831	5412974	Tb11.01.6251	expression site-associated gene 11 (ESAG11) protein, putative	gene	+	1.29248	0.584963
Tb927_11_v5.1	181242	181700	Tb927.11.730	hypothetical protein	gene	+	2.29248	0.584963
Tb927_11_v5.1	687498	687983	Tb927.11.2390	hypothetical protein, conserved	gene	+	6.42176	0.584963
Tb927_11_v5.1	2054564	2054986	Tb927.11.7280	DNA-direcetd RNA polymerase II, subunit 9, putative	gene	+	6.29248	0.584963
Tb927_11_v5.1	2382460	2384175	Tb927.11.8500	DNA polymerase kappa, putative	gene	+	6.04737	0.584963
Tb927_11_v5.1	3023311	3023900	Tb927.11.11300	hypothetical protein, conserved	gene	+	6.04737	0.584963
Tb927_11_v5.1	3884079	3885246	Tb11.01.6250	expression site-associated gene 11 (ESAG11) protein, putative	gene	+	1.29248	0.584963
Tb927_11_v5.1	3897762	3898308	Tb927.11.14660	hypothetical protein, conserved	gene	-	6.84707	0.584963
tryp_X-423d07.p2kB114	12324	13586	Tb10.v4.0206	NA	pseudogene	-	1.29248	0.584963
Tb927_11_v5.1	3102639	3105292	Tb927.11.11570	guanine-nucleotide-exchange-factor	gene	+	10.5798	0.584193
Tb927_09_v5.1	1590135	1591029	Tb927.9.10070	hypothetical protein, conserved	gene	-	8.87305	0.583706
Tb927_05_v5.1	813677	814746	Tb927.5.2380	hydrolase, alpha/beta fold family, putative	gene	+	9.74301	0.583588
Tb927_11_v5.1	2322699	2325047	Tb927.11.8270	hypothetical protein, conserved	gene	+	9.47156	0.583303
Tb927_10_v5.1	2595567	2598548	Tb927.10.10680	hypothetical protein, conserved	gene	-	10.7131	0.582156
Tb927_06_v5.1	744308	746271	Tb927.6.2430	hypothetical protein, conserved	gene	+	11.1127	0.581771
Tb927_11_v5.1	1366438	1367307	Tb927.11.4760	hypothetical protein	gene	+	7.08473	0.580624
Tb927_02_v5.1	718655	719467	Tb927.2.4090	hypothetical protein, conserved	gene	-	8.5237	0.580162
Tb927_11_bin_v5.1	581090	582931	Tb11.v5.0274	hypothetical protein, conserved	gene	+	8.92669	0.580121
Tb927_11_v5.1	3038602	3040295	Tb927.11.11380	hypothetical protein, conserved	gene	+	9.40361	0.579745
Tb927_10_v5.1	3965153	3966691	Tb927.10.16120	inosine-5-monophosphate dehydrogenase	gene	+	11.8113	0.57939
Tb927_11_bin_v5.1	2532383	2533447	Tb11.v5.0559	oligosaccharyl transferase subunit, putative	gene	-	9.69904	0.579294
Tb927_06_v5.1	691079	691761	Tb927.6.2170	co-chaperone GrpE, putative	gene	+	9.56082	0.578724
Tb927_11_v5.1	1415205	1416748	Tb927.11.4960	transcription elongation factor s-II, putative	gene	+	8.55614	0.578704
Tb927_11_v5.1	785744	787862	Tb927.11.2680	hypothetical protein, conserved	gene	-	8.81669	0.578432
Tb927_05_v5.1	1277187	1278592	Tb927.5.3930	hypothetical protein, conserved	gene	+	8.0507	0.578299
Tb927_09_v5.1	929777	931089	Tb927.9.5320	nucleolar RNA binding protein, putative	gene	+	10.9588	0.578157
Tb927_04_v5.1	1038210	1039918	Tb927.4.3930	amino acid transporter, putative	gene	-	11.9302	0.57802
Tb927_10_v5.1	2803539	2805362	Tb927.10.11480	hypothetical protein, conserved	gene	+	9.70681	0.577915
Tb927_11_v5.1	3909579	3911851	Tb927.11.14700	hypothetical protein, conserved	gene	-	9.5249	0.577767
Tb927_10_v5.1	606123	606692	Tb927.10.2360	hypothetical protein	gene	+	8.58786	0.577309
Tb927_11_v5.1	2461628	2462708	Tb927.11.8970	ribose 5-phosphate isomerase, putative	gene	+	10.4282	0.577268
Tb927_11_v5.1	1419026	1420932	Tb927.11.4980	ATP-dependent DEAD/H RNA helicase, putative	gene	+	9.04011	0.577131
Tb927_08_v5.1	1120813	1122401	Tb927.8.3750	nucleolar protein, putative	gene	-	11.3971	0.5771
Tb927_06_v5.1	50568	50750	Tb927.6.183	NA	gene	-	6.21927	0.577057
Tb927_11_v5.1	3830475	3831532	Tb927.11.14400	hypothetical protein, conserved	gene	+	7.17104	0.576789
Tb927_10_v5.1	2324478	2325293	Tb927.10.9400	branch point binding protein, putative	gene	+	9.08906	0.576311
Tb927_08_v5.1	388360	389034	Tb927.8.1220	hypothetical protein, conserved (pseudogene)	pseudogene	-	8.39138	0.576192
Tb927_08_v5.1	1704638	1706803	Tb927.8.5770	Elongator-like Protein 3a	gene	+	10.5082	0.575661
Tb927_05_v5.1	892427	893344	Tb927.5.2610	hypothetical protein, conserved	gene	+	8.30463	0.575649
Tb927_06_v5.1	887719	890821	Tb927.6.2980	protein kinase, putative	gene	+	10.8318	0.575591
Tb927_03_v5.1	162237	163455	Tb927.3.660	hypothetical protein, conserved	gene	-	7.54514	0.575502
Tb927_11_v5.1	1567243	1568090	Tb927.11.5520	triosephosphate isomerase	gene	+	11.2678	0.575408
Tb927_11_bin_v5.1	396379	399156	Tb11.v5.0219	methyltransferase, putative	gene	+	10.0755	0.575137
Tb927_06_v5.1	961648	962628	Tb927.6.3250	hypothetical protein, conserved	gene	+	7.48723	0.575115
Tb927_08_v5.1	1988869	1991480	Tb927.8.6880	translation initiation factor IF-2, putative	gene	-	10.0221	0.574767
Tb927_10_v5.1	2889509	2890555	Tb927.10.11830	hypothetical protein, conserved	gene	+	8.69619	0.573603
Tb927_11_v5.1	3138466	3140431	Tb927.11.11700	hypothetical protein, conserved	gene	+	10.0127	0.57299
Tb927_08_v5.1	665104	665812	Tb927.8.2140	hypothetical protein, conserved	gene	+	7.18121	0.572788
Tb927_11_v5.1	2415051	2416007	Tb927.11.8790	target SNARE, putative	gene	+	7.57169	0.572579
Tb927_02_v5.1	245650	247458	Tb927.2.1330	retrotransposon hot spot protein (RHS, pseudogene), putative	pseudogene	+	9.85216	0.572218
Tb927_11_v5.1	4214799	4217807	Tb927.11.15940	hypothetical protein, conserved	gene	-	10.0252	0.570832
Tb927_09_v5.1	2194108	2195682	Tb927.9.14050	hypothetical protein, conserved	gene	-	9.87962	0.570582
Tb927_07_v5.1	379012	379947	Tb927.7.1500	2 nucleotide binding protein, putative	gene	+	8.77292	0.570152
Tb927_03_v5.1	1325946	1327439	Tb927.3.4690	hypothetical protein, conserved	gene	-	8.58861	0.569663
Tb927_06_v5.1	727224	728319	Tb927.6.2360	adenosine kinase, putative	gene	+	9.51123	0.569627
Tb927_11_bin_v5.1	5313959	5315065	Tb11.v5.1012	2-oxoisovalerate dehydrogenase beta subunit, mitochondrial precursor, putative	gene	-	8.22713	0.569238
Tb927_03_v5.1	470816	471813	Tb927.3.1810	hypothetical protein, conserved	gene	-	8.90287	0.568967
Tb927_11_v5.1	1650225	1651101	Tb927.11.5810	hypothetical protein, conserved	gene	+	7.52288	0.56895
Tb927_11_bin_v5.1	1018250	1018843	Tb11.v5.0343	BarP protein, putative	gene	-	5.14212	0.568284
Tb927_08_v5.1	1801588	1801892	Tb927.8.6190	hypothetical protein, conserved	gene	+	5.03841	0.567041
Tb927_05_v5.1	339105	341103	Tb927.5.820	hypothetical protein, conserved	gene	+	10.7737	0.565787
Tb927_07_v5.1	1069635	1072201	Tb927.7.4040	hypothetical protein, conserved	gene	+	10.8451	0.565752
Tb927_11_bin_v5.1	4540406	4541338	Tb11.v5.0871	hypothetical protein, conserved	gene	+	9.02094	0.565688
Tb927_09_v5.1	918136	918426	Tb927.9.5200	hypothetical protein, unlikely	gene	+	4.92665	0.565597
Tb927_02_v5.1	631650	632773	Tb927.2.3440	D-alanyl-glycyl endopeptidase-like protein	gene	-	9.80222	0.565172
Tb927_04_v5.1	381487	388002	Tb927.4.1500	RNA editing associated helicase 2	gene	-	14.0516	0.564846
Tb927_10_v5.1	3709793	3710377	Tb927.10.15220	hypothetical protein, conserved	gene	+	8.85977	0.564678
Tb927_10_v5.1	2579464	2579802	Tb927.10.10530	histone H2B, putative	gene	-	9.06008	0.563998
Tb927_08_v5.1	1534976	1535279	Tb927.8.5150	hypothetical protein, conserved	gene	+	7.12744	0.563901
Tb927_10_v5.1	336118	336903	Tb927.10.1250	hypothetical protein, conserved	gene	-	9.50797	0.563121
Tb927_11_v5.1	2387494	2389206	Tb927.11.8520	DNA polymerase kappa, putative	gene	+	6.67326	0.561879
Tb927_11_v5.1	3352080	3353260	Tb927.11.12500	hypothetical protein, conserved	gene	+	8.25822	0.561879
5K5_v5.1	70491	71678	Tb05.5K5.240	NA	gene	+	6.2113	0.561116
Tb927_05_v5.1	1372470	1373251	Tb927.5.4450	hypothetical protein, conserved	gene	-	7.16279	0.5603
Tb927_04_v5.1	601210	603245	Tb927.4.2310	asparaginyl-tRNA synthetase, putative	gene	+	11.3781	0.560179
Tb927_07_v5.1	1646448	1650535	Tb927.7.6070	receptor-type adenylate cyclase GRESAG 4, putative	gene	-	10.8469	0.559699
Tb927_09_v5.1	866105	866257	Tb927.9.4690	hypothetical protein, unlikely	gene	+	6.52764	0.559427
Tb927_03_v5.1	1499002	1500290	Tb927.3.5340	Hsc70-interacting protein (Hip), putative	gene	+	11.683	0.55899
Tb927_04_v5.1	510453	512066	Tb927.4.2030	ALBA-Domain Protein	gene	-	12.001	0.558954
Tb927_08_v5.1	589982	591527	Tb927.8.1800	hypothetical protein, conserved	gene	-	9.40356	0.558873
Tb927_10_v5.1	2583999	2584337	Tb927.10.10580	histone H2B, putative	gene	-	9.08032	0.55885
Tb927_06_v5.1	952217	952766	Tb927.6.3210	hypothetical protein, conserved	gene	+	6.0606	0.55849
Tb927_04_v5.1	1682	3133	Tb927.4.100	retrotransposon hot spot protein (RHS, pseudogene), putative	pseudogene	-	11.6157	0.558311
Tb927_07_v5.1	1794724	1795450	Tb927.7.6570	hypothetical protein, conserved	gene	-	5.44892	0.557995
Tb927_11_bin_v5.1	285932	286732	Tb11.v5.0196	hypothetical protein, conserved	gene	-	9.25049	0.557887
Tb927_11_v5.1	812154	814179	Tb927.11.2780	hypothetical protein, conserved	gene	-	9.52204	0.557726
Tb927_11_v5.1	485198	486797	Tb927.11.1550	hypothetical protein, conserved	gene	-	8.00666	0.557482
Tb927_11_v5.1	2406491	2406940	Tb927.11.8740	hypothetical protein, conserved	gene	+	6.40789	0.557218
Tb927_10_v5.1	1125374	1126480	Tb927.10.4330	2-oxoisovalerate dehydrogenase beta subunit, mitochondrial precursor, putative	gene	+	7.97891	0.556948
Tb927_10_v5.1	935083	936579	Tb927.10.3610	hypothetical protein, conserved	gene	+	8.84828	0.556849
Tb927_02_v5.1	704440	707234	Tb927.2.4000	hypothetical protein, conserved	gene	-	10.7498	0.556231
Tb927_11_bin_v5.1	4063363	4064721	Tb11.v5.0781	hypothetical protein, conserved	gene	+	7.14831	0.5559
Tb927_11_v5.1	3222631	3223502	Tb927.11.12020	hypothetical protein, conserved	gene	+	6.92176	0.555816
Tb927_02_v5.1	167874	168341	Tb927.2.980	retrotransposon hot spot protein (RHS, pseudogene), putative	pseudogene	+	5.89232	0.555215
Tb927_07_v5.1	722168	722660	Tb927.7.2780	hypothetical protein, conserved	gene	+	8.45731	0.554801
Tb927_02_v5.1	910849	912056	Tb927.2.5160	chaperone protein DNAj, putative	gene	+	11.6783	0.55477
Tb927_07_v5.1	1659004	1662400	Tb927.7.6090	hypothetical protein, conserved	gene	-	13.8127	0.554633
Tb927_10_v5.1	432594	432950	Tb927.10.1570	ATPase subunit 9, putative	gene	-	8.58088	0.5542
Tb927_06_v5.1	641531	644209	Tb927.6.1950	hypothetical protein, conserved	gene	-	11.3317	0.554113
Tb927_04_v5.1	46048	48507	Tb927.4.240	retrotransposon hot spot protein (RHS, pseudogene), putative	pseudogene	-	7.25433	0.554102
Tb927_10_v5.1	3612394	3613317	Tb927.10.14820	mitochondrial carrier protein	gene	-	10.6079	0.554017
Tb927_01_v5.1	203196	204045	Tb927.1.530	hypothetical protein, conserved	gene	-	7.94225	0.553833
Tb927_04_v5.1	102940	104119	Tb927.4.330	hypothetical protein, conserved	gene	-	8.47147	0.553436
Tb927_10_v5.1	3925233	3925751	Tb927.10.15920	hypothetical protein, conserved	gene	+	7.80019	0.553254
Tb927_09_v5.1	1456827	1458942	Tb927.9.9150	GTP-binding protein, putative	gene	-	10.8089	0.553117
Tb927_09_v5.1	2087032	2087340	Tb927.9.13210	hypothetical protein, unlikely	gene	+	4.18316	0.552541
Tb927_03_v5.1	734433	735634	Tb927.3.2830	hypothetical protein, conserved	gene	-	9.16481	0.552126
Tb927_11_v5.1	833552	834307	Tb927.11.2840	hypothetical protein, conserved	gene	-	7.13369	0.55141
Tb927_11_v5.1	2117818	2119854	Tb927.11.7460	glucose-regulated protein 78, putative	gene	-	12.1414	0.551328
Tb927_01_v5.1	607378	608595	Tb927.1.2580	RNasePH-like protein	gene	+	9.85494	0.551255
Tb927_11_v5.1	1492561	1494147	Tb927.11.5240	hypothetical protein, conserved	gene	+	8.12105	0.551115
Tb927_11_v5.1	1697926	1699782	Tb927.11.5990	hypothetical protein, conserved	gene	-	8.3404	0.548621
Tb927_07_v5.1	2120286	2120945	Tb927.7.7350	hypothetical protein	gene	-	8.99511	0.548027
Tb927_02_v5.1	9285	9527	Tb927.2.150	hypothetical protein	gene	+	3.97418	0.547488
Tbrucei.chr8.100	5283	5810	Tb08.27P2.60	NA	gene	+	5.55915	0.547488
Tb927_02_v5.1	378146	378281	Tb927.2.2008	NA	gene	+	4.97418	0.547488
Tb927_08_v5.1	2177998	2179692	Tb927.8.7560	hypothetical protein, conserved	gene	+	9.91746	0.547203
Tb927_11_v5.1	3683852	3684877	Tb927.11.13850	hypothetical protein, conserved	gene	+	7.83538	0.546282
Tb927_11_bin_v5.1	2694518	2696359	Tb11.v5.0584	hypothetical protein, conserved	gene	-	9.09325	0.546143
Tb927_11_v5.1	3215825	3216455	Tb927.11.11980	microtubule-associated protein	gene	+	6.71581	0.545741
Tb927_07_v5.1	79933	82252	Tb927.7.450	hypothetical protein, conserved	gene	-	9.85777	0.545608
Tb927_10_v5.1	1413412	1415547	Tb927.10.5670	N-acetyltransferase subunit Nat1, putative	gene	+	10.3613	0.545115
Tb927_10_v5.1	594549	595799	Tb927.10.2290	chaperone protein DNAj, putative	gene	+	10.3902	0.545025
Tb927_07_v5.1	520963	524129	Tb927.7.2080	methyltransferase, putative	gene	-	11.0072	0.544901
Tb927_08_v5.1	992460	994554	Tb927.8.3300	hypothetical protein, conserved	gene	+	10.6879	0.54426
Tb927_02_v5.1	413666	414656	Tb927.2.2180	ribosomal RNA processing protein 41B	gene	-	9.60295	0.544064
Tb927_11_v5.1	3276008	3278613	Tb927.11.12250	DNA replication licensing factor MCM4, putative	gene	+	9.79947	0.543985
Tb927_10_v5.1	915333	916013	Tb927.10.3540	hypothetical protein, conserved	gene	+	7.99969	0.543543
Tb927_11_v5.1	509355	511365	Tb927.11.1660	vesicular transport protein (CDC48 homologue), putative	gene	-	9.8185	0.543218
Tb927_03_v5.1	157055	159481	Tb927.3.620	ATP-dependent DEAD/H RNA helicase, putative	gene	-	10.0627	0.54311
Tb927_11_v5.1	3650938	3651499	Tb927.11.13710	hypothetical protein, conserved	gene	-	7.26003	0.542697
Tb927_11_bin_v5.1	425578	427146	Tb11.v5.0227	75 kDa invariant surface glycoprotein, putative	gene	-	7.59306	0.542258
Tb927_11_v5.1	1991990	1993679	Tb927.11.7110	hypothetical protein, conserved	gene	-	8.87414	0.541032
Tb927_05_v5.1	902209	903159	Tb927.5.2640	hypothetical protein, conserved	gene	+	8.32574	0.540907
Tb927_06_v5.1	1007453	1008531	Tb927.6.3410	hypothetical protein, conserved	gene	-	6.72972	0.540568
Tb927_10_v5.1	1139221	1139682	Tb927.10.4410	hypothetical protein	gene	-	3.72972	0.540568
Tb927_11_v5.1	3894141	3897491	Tb927.11.14650	hypothetical protein, conserved	gene	-	10.6839	0.540568
Tb927_08_v5.1	1968807	1970237	Tb927.8.6820	hypothetical protein, conserved	gene	-	9.74798	0.540442
Tb927_10_v5.1	2508593	2510002	Tb927.10.10200	hypothetical protein, conserved	gene	+	9.27292	0.540217
Tb927_03_v5.1	607231	608244	Tb927.3.2400	palmitoyl acyltransferase 10, putative	gene	+	8.45469	0.539639
Tb927_09_v5.1	1687936	1688470	Tb927.9.10660	hypothetical protein, conserved	gene	-	6.86973	0.539639
Tb927_07_v5.1	1990060	1996850	Tb927.7.6980	hypothetical protein, conserved	gene	-	13.95	0.539634
Tb927_06_v5.1	450522	451958	Tb927.6.1170	hypothetical protein, conserved	gene	-	10.2907	0.539353
Tb927_04_v5.1	1083687	1084427	Tb927.4.4080	C-5 sterol desaturase, putative	gene	-	7.93495	0.539235
Tb927_03_v5.1	311302	311621	Tb927.3.1250	DNA-directed RNA polymerase I subunit, putative	gene	+	6.26958	0.539159
Tb927_10_v5.1	1647814	1649502	Tb927.10.6510	chaperonin HSP60, mitochondrial precursor	gene	+	13.5235	0.5391
Tb927_07_v5.1	637504	638718	Tb927.7.2480	peptidyl-prolyl cis-trans isomerase, putative	gene	-	9.16112	0.538669
Tb927_10_v5.1	1426655	1427464	Tb927.10.5750	hypothetical protein, conserved	gene	-	7.56376	0.538269
Tb927_10_v5.1	248483	248998	Tb927.10.900	hypothetical protein, conserved	gene	+	7.08887	0.537373
Tb927_11_v5.1	1507771	1508171	Tb927.11.5280	ATPase subunit 9, putative	gene	+	8.98635	0.537352
Tb927_02_v5.1	377241	377423	Tb927.2.1986	NA	gene	+	6.94094	0.537028
Tb927_10_v5.1	1880389	1880742	Tb927.10.7470	RNA-binding protein, putative	gene	-	6.77609	0.536599
Tb927_11_bin_v5.1	383173	384354	Tb11.v5.0216	hypothetical protein, conserved	gene	-	8.03598	0.535596
Tb927_11_v5.1	3107965	3109775	Tb927.11.11590	eukaryotic translation initiation factor, putative	gene	+	11.0326	0.535481
Tb927_02_v5.1	315629	316279	Tb927.2.1680	cyclophilin-type peptidyl-prolyl cis-trans isomerase, putative	gene	+	8.76326	0.534812
Tb927_04_v5.1	1358626	1360379	Tb927.4.4950	hypothetical protein, conserved	gene	-	9.41422	0.534033
Tb927_11_v5.1	2900723	2902058	Tb927.11.10860	hypothetical protein, conserved	gene	+	9.50779	0.533996
Tb927_10_v5.1	2575842	2576180	Tb927.10.10500	histone H2B, putative	gene	-	8.80992	0.533784
Tb927_11_v5.1	31850	36860	Tb927.11.150	receptor-type adenylate cyclase GRESAG 4, putative	gene	-	11.8493	0.533407
Tb927_05_v5.1	208738	211778	Tb927.5.490	methyltransferase, putative	gene	-	10.3435	0.533286
Tb927_03_v5.1	201449	201908	Tb927.3.860	acyl carrier protein	gene	-	9.71361	0.533056
Tb927_10_v5.1	3484116	3487238	Tb927.10.14330	hypothetical protein, conserved	gene	-	11.8349	0.532085
Tb927_11_bin_v5.1	588180	589718	Tb11.v5.0277	ATP-dependent DEAD/H RNA helicase, putative	gene	+	9.60133	0.531888
Tb927_06_v5.1	1045691	1047329	Tb927.6.3510	tRNA modification enzyme, putative	gene	-	8.63208	0.531523
Tb927_10_v5.1	2497066	2498061	Tb927.10.10140	paraflagellar rod component, putative	gene	+	10.7087	0.531471
Tb927_10_v5.1	1997309	1999405	Tb927.10.8020	prolyl oligopeptidase, putative	gene	-	12.3833	0.531388
Tb927_03_v5.1	989171	990675	Tb927.3.3510	hypothetical protein, conserved	gene	+	8.49925	0.531252
Tb927_09_v5.1	514065	515219	Tb927.9.2320	hypothetical protein, conserved	gene	-	9.46257	0.530704
Tb927_10_v5.1	2568505	2569539	Tb927.10.10430	hypothetical protein, conserved	gene	-	7.13562	0.530515
Tb927_08_v5.1	122247	122382	Tb927.8.443	NA	gene	-	5.02014	0.530515
Tb927_10_v5.1	1061818	1062447	Tb927.10.4020	hypothetical protein, conserved	gene	-	6.02014	0.530515
Tb927_10_v5.1	699526	700731	Tb927.10.2720	hypothetical protein, conserved	gene	+	9.15692	0.530281
Tb927_06_v5.1	1229843	1231389	Tb927.6.4370	eukaryotic translation initiation factor 3 subunit 7-like protein	gene	-	11.7179	0.530238
Tb927_09_v5.1	1708634	1709206	Tb927.9.10830	hypothetical protein, conserved	gene	-	8.513	0.53015
Tb927_11_v5.1	1789575	1790237	Tb927.11.6360	60S ribosomal protein L24, putative	gene	-	7.58684	0.529821
Tb927_10_v5.1	2919886	2920185	Tb927.10.12000	iron-sulfur cluster assembly protein, putative	gene	+	6.56834	0.529109
Tb927_07_v5.1	298045	298570	Tb927.7.1160	hypothetical protein, conserved	gene	+	7.19508	0.528694
Tb927_11_v5.1	475167	476339	Tb927.11.1520	expression site-associated gene (ESAG) protein, putative	gene	-	6.19508	0.528694
Tb927_10_v5.1	1071415	1072521	Tb927.10.4060	hypothetical protein, conserved	gene	-	9.11292	0.528588
Tb927_04_v5.1	1002060	1004476	Tb927.4.3840	nucleolar protein, putative	gene	-	10.8836	0.528538
Tb927_11_v5.1	888100	890303	Tb927.11.3120	nucleolar GTP-binding protein 1	gene	-	10.8798	0.528391
Tb927_09_v5.1	1541337	1541669	Tb927.9.9680	hypothetical protein, unlikely	gene	-	5.96463	0.528379
Tb927_10_v5.1	537989	539227	Tb927.10.2050	hypothetical protein, conserved	gene	+	9.10009	0.528084
Tb927_11_v5.1	2861752	2862219	Tb927.11.10680	hypothetical protein	gene	+	5.69023	0.527932
Tb927_10_v5.1	888226	890079	Tb927.10.3430	hypothetical protein, conserved	gene	+	10.0793	0.527802
Tb927_11_v5.1	1830902	1832337	Tb927.11.6480	hypothetical protein, conserved	gene	-	8.17076	0.527738
Tb927_11_v5.1	2106618	2107806	Tb11.02.5400	cystathionine beta-synthase, putative	gene	+	9.5421	0.527294
Tb927_11_bin_v5.1	4500192	4501466	Tb11.v5.0863	hypothetical protein, conserved	gene	-	7.25219	0.527015
Tb927_04_v5.1	3639	4715	Tb927.4.110	retrotransposon hot spot protein (RHS, pseudogene), putative	pseudogene	-	8.92154	0.526664
tryp_X-264e11.p1c	10699	11199	Tb10.v4.0129	NA	pseudogene	-	7.65559	0.526546
Tb927_09_v5.1	1522102	1522852	Tb927.9.9550	hypothetical protein, conserved	gene	-	9.76487	0.526069
Tb927_06_v5.1	213253	214626	Tb927.6.470	gene related to expression site-associated gene 2 (GRESAG2), putative	gene	+	5.90689	0.526069
Tb927_09_v5.1	2438578	2439767	Tb927.9.15610	BARP protein	gene	+	7.40244	0.525785
Tb927_10_v5.1	360398	361249	Tb927.10.1370	hypothetical protein, conserved	gene	-	8.7261	0.52516
Tb927_11_v5.1	2512873	2515509	Tb927.11.9170	DNA topoisomerase III, putative	gene	+	10.3161	0.524447
Tb927_04_v5.1	278752	279579	Tb927.4.1030	hypothetical protein, conserved	gene	-	7.36004	0.52402
Tb927_11_v5.1	736264	737983	Tb927.11.2500	carboxypeptidase, putative	gene	-	9.31175	0.523799
Tb927_10_v5.1	2572215	2572553	Tb927.10.10460	histone H2B, putative	gene	-	8.58371	0.523562
Tb927_09_v5.1	1101126	1101644	Tb927.9.6690	hypothetical protein, unlikely	gene	+	5.26178	0.523562
Tb927_10_v5.1	1948299	1949054	Tb927.10.7750	hypothetical protein, conserved	gene	-	8.68375	0.523379
Tb927_06_v5.1	1156851	1158344	Tb927.6.3930	hypothetical protein, conserved	gene	-	9.9357	0.523024
Tb927_08_v5.1	1469613	1474602	Tb927.8.4960	hypothetical protein, conserved	gene	+	12.4226	0.522959
Tb927_08_v5.1	1662882	1664002	Tb927.8.5600	transaldolase, putative	gene	+	10.6708	0.522824
Tb927_11_v5.1	1718567	1719640	Tb927.11.6090	tatD related deoxyribonuclease, putative	gene	-	6.04257	0.522421
Tb927_09_v5.1	1355857	1356539	Tb927.9.8290	hypothetical protein, conserved	gene	-	7.93359	0.522332
Tb927_03_v5.1	1412930	1415199	Tb927.3.5030	KU70 protein	gene	+	10.9013	0.522146
Tb927_10_v5.1	1143913	1144776	Tb927.10.4440	predicted SAP domain protein	gene	-	7.13134	0.521953
TP26M21-2a10.p1k	26702	28462	Tb09.v4.0013	NA	gene	-	7.39017	0.521769
Tb927_08_v5.1	1525373	1527404	Tb927.8.5120	cytochrome c	gene	+	12.182	0.520325
Tb927_02_v5.1	859870	860608	Tb927.2.4840	hypothetical protein, conserved	gene	-	8.7316	0.519847
Tb927_04_v5.1	604337	605043	Tb927.4.2320	hypothetical protein, conserved	gene	+	8.63493	0.519778
Tb927_10_v5.1	702227	702565	Tb927.10.2740	hypothetical protein, unlikely	gene	+	7.97393	0.519374
Tb927_11_v5.1	4147645	4149193	Tb927.11.15640	mitochondrial RNA binding complex 1 subunit	gene	-	9.42696	0.519082
Tb927_08_v5.1	2150112	2152193	Tb927.8.7470	hypothetical protein, conserved	gene	+	10.4616	0.518975
Tb927_02_v5.1	143717	144773	Tb927.2.830	retrotransposon hot spot protein (RHS, pseudogene), putative	pseudogene	-	9.67472	0.517949
Tb927_10_v5.1	3582443	3583129	Tb927.10.14630	fibrillarin, putative	gene	-	8.86258	0.517907
Tb927_11_v5.1	350452	352367	Tb927.11.1200	hypothetical protein, conserved	gene	+	9.19848	0.517802
Tb927_10_v5.1	3596820	3597977	Tb927.10.14740	hypothetical protein, conserved	gene	-	8.93835	0.517737
Tb927_02_v5.1	788939	790843	Tb927.2.4460	hypothetical protein, conserved	gene	-	11.0845	0.517432
Tb927_06_v5.1	1209784	1210923	Tb927.6.4220	mitogen-activated protein kinase 5	gene	-	8.73848	0.517399
Tb927_07_v5.1	882631	883626	Tb927.7.3380	hypothetical protein, conserved	gene	-	7.81303	0.516874
Tb927_04_v5.1	917162	917875	Tb927.4.3590	translation elongation factor 1-beta, putative	gene	-	10.753	0.516372
Tb927_06_v5.1	548676	549070	Tb927.6.1600	hypothetical protein, conserved	gene	-	7.09081	0.515838
Tb927_10_v5.1	2046815	2047609	Tb927.10.8250	hypothetical protein, conserved	gene	-	7.25785	0.5157
Tb927_11_v5.1	4403542	4405317	Tb927.11.16580	hypothetical protein, conserved	gene	-	8.78124	0.515357
Tb927_11_v5.1	3720648	3724276	Tb927.11.14070	protein kinase, putative	gene	+	8.65838	0.515
Tb927_11_bin_v5.1	3993789	3995621	Tb11.v5.0764	DNA polymerase kappa, putative	gene	-	6.52407	0.514573
Tb927_09_v5.1	780688	780828	Tb927.9.4070	hypothetical protein, unlikely	gene	-	3.06464	0.514573
Tb927_05_v5.1	364361	365775	Tb927.5.920	hypothetical protein, conserved	gene	+	9.74874	0.513771
Tb927_10_v5.1	711057	715649	Tb927.10.2780	DNA-directed RNA polymerase iii largest subunit	gene	+	12.2889	0.513643
Tb927_03_v5.1	1317239	1318041	Tb927.3.4650	C-8 sterol isomerase, putative	gene	-	8.50474	0.513624
Tb927_07_v5.1	74142	75000	Tb927.7.410	hypothetical protein, conserved	gene	-	6.34369	0.51245
Tb927_11_v5.1	1187743	1189459	Tb927.11.4050	hypothetical protein, conserved	gene	+	8.17466	0.511589
Tb927_10_v5.1	971729	973171	Tb927.10.3740	hypothetical protein, conserved	gene	-	8.52243	0.511291
Tb927_07_v5.1	137640	139104	Tb927.7.660	hypothetical protein, conserved	gene	-	8.84787	0.510831
Tb927_01_v5.1	814232	814850	Tb927.1.3800	hypothetical protein, conserved	gene	+	7.07555	0.510738
Tb927_02_v5.1	43075	45059	Tb927.2.300	DNA-directed RNA polymerase, pseudogene, putative	pseudogene	-	10.7076	0.510655
Tb927_10_v5.1	1591515	1593053	Tb927.10.6290	ATP-dependent DEAD/H RNA helicase, putative	gene	-	9.58394	0.510529
Tb927_11_bin_v5.1	3001423	3003057	Tb11.v5.0624	retrotransposon hot spot protein (PHS), putative	gene	-	10.4659	0.510428
Tb927_10_v5.1	1517904	1518704	Tb927.10.6030	proteasome alpha 1 subunit, putative	gene	-	8.72244	0.509674
Tb927_11_v5.1	149509	153468	Tb927.11.620	hypothetical protein, conserved	gene	-	11.4468	0.509014
Tb927_09_v5.1	1111552	1112430	Tb927.9.6760	hypothetical protein, conserved	gene	+	6.85422	0.508612
Tb927_04_v5.1	416437	418559	Tb927.4.1630	ribosomal RNA processing protein 6	gene	-	11.5275	0.508557
Tb927_03_v5.1	273335	274243	Tb927.3.1120	GTP-binding nuclear protein rtb2, putative	gene	+	11.8765	0.508061
Tb927_10_v5.1	3354027	3354923	Tb927.10.13730	60S ribosomal protein L7, putative	gene	-	8.65902	0.507748
Tb927_11_v5.1	2353962	2355903	Tb927.11.8400	Mitochondrial RNA processing endonuclease 1 (mRPN1)	gene	+	9.58697	0.507623
Tb927_11_bin_v5.1	4411631	4412281	Tb11.v5.0844	ATP-dependent DEAH-box RNA helicase, putative	gene	+	5.50141	0.50696
Tb927_06_v5.1	720833	721476	Tb927.6.2320	hypothetical protein, conserved	gene	+	7.76903	0.506668
Tb927_10_v5.1	604925	605707	Tb927.10.2350	pyruvate dehydrogenase complex E3 binding protein, putative	gene	+	10.0493	0.506599
Tb927_01_v5.1	41927	43909	Tb927.1.60	RNA polymerase (pseudogene), putative	pseudogene	-	10.8219	0.505904
Tb927_04_v5.1	1319221	1320693	Tb927.4.4820	amino acid transporter 10, putative	gene	-	7.84524	0.505575
Tb927_11_v5.1	2410468	2411778	Tb927.11.8770	ATP-dependent RNA helicase FAL1, putative	gene	+	9.79576	0.505455
Tb927_11_v5.1	2894691	2896073	Tb927.11.10820	protein kinase ck2 regulatory subunit, putative	gene	+	10.0258	0.50531
Tb927_10_v5.1	2262051	2264120	Tb927.10.9130	pre-mRNA splicing factor ATP-dependent RNA helicase, putative	gene	+	10.1504	0.505167
Tb927_11_bin_v5.1	4076194	4076709	Tb11.v5.0783	methionine aminopeptidase 2, putative	gene	+	6.96671	0.504923
Tb927_07_v5.1	1562282	1562947	Tb927.7.5790	protein disulfide isomerase, putative	gene	+	9.16792	0.504081
Tb927_08_v5.1	1546221	1546770	Tb927.8.5180	U6 snRNA-associated sm-like protein Lsm2	gene	+	7.18268	0.503891
Tb927_11_v5.1	3306335	3309823	Tb927.11.12390	hypothetical protein, conserved	gene	+	10.8592	0.503805
Tb927_09_v5.1	864634	865894	Tb927.9.4680	ATP-dependent DEAD box helicase, putative	gene	+	12.9302	0.503549
Tb927_05_v5.1	781593	784171	Tb927.5.2320	hypothetical protein, conserved	gene	+	13.3871	0.5035
Tb927_09_v5.1	1990453	1991828	Tb927.9.12670	predicted zinc finger protein	gene	+	8.75951	0.503433
Tb927_10_v5.1	3615154	3616077	Tb927.10.14840	mitochondrial carrier protein	gene	-	10.6332	0.503391
Tb927_03_v5.1	774600	775881	Tb927.3.3030	hypothetical protein, conserved	gene	-	9.86996	0.503148
Tb927_08_v5.1	1221646	1222900	Tb927.8.4150	hypothetical protein, conserved	gene	-	11.046	0.503074
TP26P4-6c09.p1k	1327	2803	Tb09.v4.0041	NA	pseudogene	+	3.83621	0.5025
TP3F6-6f06.p1k	452	1759	Tb10.v4.0032	NA	gene	-	5.42118	0.5025
Tb927_09_v5.1	667746	667958	Tb927.9.2970	hypothetical protein, unlikely	gene	+	4.83621	0.5025
Tb927_11_v5.1	2126108	2128816	Tb927.11.7510	glucose-regulated protein 78, putative	gene	-	12.5796	0.502319
Tb927_08_v5.1	934396	935861	Tb927.8.3130	S-adenosyl-methyltransferase mraW-like protein, putative	gene	+	9.47511	0.502216
Tb927_10_v5.1	2138468	2139256	Tb927.10.8630	hypothetical protein, conserved	gene	+	9.38553	0.502198
Tb927_07_v5.1	1474444	1475327	Tb927.7.5460	exosome-associated protein 3	gene	+	8.89118	0.501862
Tb927_04_v5.1	1142458	1142915	Tb927.4.4320	divalent cation tolerance protein, putative	gene	-	7.72651	0.501546
Tb927_06_v5.1	981431	982090	Tb927.6.3340	hypothetical protein, conserved	gene	+	7.62578	0.501478
Tb927_08_v5.1	686457	687904	Tb927.8.2240	Tryptophanyl-tRNA synthetase 2	gene	+	10.4687	0.501431
Tb927_04_v5.1	930042	931583	Tb927.4.3670	hypothetical protein, conserved	gene	-	10.1287	0.501327
Tb927_11_v5.1	2320960	2322346	Tb927.11.8260	carbonic anhydrase-like protein	gene	+	9.44289	0.501194
Tb927_04_v5.1	1144667	1145849	Tb927.4.4340	hypothetical protein, conserved	gene	-	8.83167	0.500948
Tb927_11_v5.1	3912158	3912781	Tb927.11.14710	hypothetical protein, conserved	gene	-	5.97837	0.500898
Tb927_11_v5.1	2560897	2561701	Tb927.11.9320	hypothetical protein, conserved	gene	+	7.32712	0.500613
Tb927_11_v5.1	4452624	4454198	Tb927.11.16730	dihydrolipoyl dehydrogenase	gene	-	12.1683	0.499626
Tb927_11_v5.1	3173899	3174307	Tb927.11.11840	hypothetical protein, conserved	gene	+	5.10777	0.499571
Tb927_04_v5.1	1295040	1298146	Tb927.4.4710	hypothetical protein, conserved	gene	-	10.6802	0.499546
Tb927_11_v5.1	1110233	1111159	Tb927.11.3770	hypothetical protein, conserved	gene	+	8.38371	0.498569
Tb927_11_v5.1	3949222	3950260	Tb927.11.14870	NAD+ synthase, putative	gene	-	8.15602	0.498251
Tb927_10_v5.1	2574031	2574369	Tb927.10.10480	histone H2B, putative	gene	-	8.92845	0.497939
Tb927_11_v5.1	62818	63870	Tb927.11.270	mitochondrial carrier protein	gene	-	7.75671	0.49783
Tb927_05_v5.1	913637	914534	Tb927.5.2700	otubain, putative	gene	+	9.02031	0.497637
Tb927_10_v5.1	1617512	1619200	Tb927.10.6400	chaperonin HSP60, mitochondrial precursor	gene	-	13.733	0.497552
Tb927_07_v5.1	532663	535446	Tb927.7.2100	GMP synthase, putative	gene	-	10.1265	0.496989
Tb927_03_v5.1	1266277	1267044	Tb927.3.4530	hypothetical protein, conserved	gene	-	7.25951	0.496567
Tb927_05_v5.1	1246122	1247652	Tb927.5.3810	orotidine-5-phosphate decarboxylase/orotate phosphoribosyltransferase, putative	gene	+	10.7845	0.496487
Tb927_04_v5.1	915105	915818	Tb927.4.3570	translation elongation factor 1-beta, putative	gene	-	10.5008	0.496366
Tb927_11_v5.1	2505034	2510351	Tb927.11.9150	hypothetical protein, conserved	gene	+	11.9259	0.49627
Tb927_03_v5.1	1027144	1029015	Tb927.3.3670	RNA-binding protein, putative	gene	+	9.94673	0.496052
Tbrucei.chr8.100	7871	8815	Tb08.27P2.80	NA	gene	+	5.53338	0.495957
Tb927_11_v5.1	2389898	2391727	Tb927.11.8530	DNA polymerase kappa, putative	gene	+	6.1785	0.495527
Tb927_05_v5.1	394565	395367	Tb927.5.1030	hypothetical protein, conserved	gene	+	8.56946	0.495056
Tb927_10_v5.1	2584907	2585245	Tb927.10.10590	histone H2B, putative	gene	-	9.20167	0.494952
Tb927_07_v5.1	377870	378671	Tb927.7.1490	hypothetical protein, conserved	gene	+	8.77492	0.494891
Tb927_03_v5.1	926881	928365	Tb927.3.3434	NA	gene	+	13.3267	0.494802
Tb927_07_v5.1	300938	301450	Tb927.7.1180	RNA-binding protein, putative	gene	+	6.86162	0.493815
Tb927_10_v5.1	3805073	3805786	Tb927.10.15500	SNARE protein, putative	gene	+	6.86162	0.493815
Tb927_11_v5.1	94167	95052	Tb927.11.410	hypothetical protein, conserved	gene	-	6.9332	0.493409
Tb927_10_v5.1	1424341	1424934	Tb927.10.5730	hypothetical protein	gene	-	6.58637	0.49304
Tb927_09_v5.1	2138781	2140385	Tb927.9.13490	aminopeptidase P, putative	gene	-	9.83797	0.491022
Tb927_08_v5.1	1165683	1169282	Tb927.8.3920	hypothetical protein, conserved	gene	-	10.8453	0.490861
Tb927_10_v5.1	2498458	2500443	Tb927.10.10150	hypothetical protein, conserved	gene	+	10.2466	0.490445
Tb927_10_v5.1	2860162	2860728	Tb927.10.11710	hypothetical protein	gene	+	7.33245	0.489966
Tb927_05_v5.1	354037	356584	Tb927.5.890	oligosaccharyl transferase subunit, putative	gene	+	11.8142	0.489625
Tb927_10_v5.1	1162416	1162967	Tb927.10.4540	ARP2/3 complex subunit, putative	gene	-	5.94513	0.489385
Tb927_05_v5.1	1267201	1268186	Tb927.5.3890	hypothetical protein, conserved	gene	+	8.2945	0.48931
Tb927_08_v5.1	188554	189777	Tb927.8.680	KREPA5	gene	-	7.97936	0.489292
Tb927_05_v5.1	546198	548567	Tb927.5.1560	ATP-dependent DEAD/H RNA helicase, putative	gene	-	10.29	0.488543
Tb927_11_v5.1	2121871	2123153	Tb927.11.7480	vacuolar type h+ ATPase subunit, putative	gene	-	9.17788	0.488374
Tb927_10_v5.1	978432	980534	Tb927.10.3770	predicted TPR repeat protein	gene	-	10.8533	0.488195
Tb927_11_v5.1	3730897	3732656	Tb927.11.14090	hypothetical protein, conserved	gene	+	11.1755	0.487957
Tb927_07_v5.1	1490808	1491966	Tb927.7.5530	hypothetical protein, conserved	gene	+	9.33924	0.487686
Tb927_07_v5.1	427227	428072	Tb927.7.1720	HIRA-interacting protein 5, putative	gene	+	7.76739	0.487665
Tb927_05_v5.1	360637	363244	Tb927.5.910	oligosaccharyl transferase subunit, putative	gene	+	12.396	0.487508
Tb927_09_v5.1	1478398	1480450	Tb927.9.9290	Polyadenylate-binding protein 1 (Poly(A)-binding protein 1) (PABP 1)	gene	-	12.517	0.487507
Tb927_03_v5.1	1357383	1358388	Tb927.3.4820	acyltransferase, putative	gene	-	8.47736	0.48748
Tb927_06_v5.1	20561	22579	Tb927.6.160	retrotransposon hot spot protein 1 (RHS1), putative	gene	+	9.81162	0.487326
Tb927_07_v5.1	70477	72082	Tb927.7.390	hypothetical protein, conserved	gene	-	8.63595	0.487266
Tb927_11_v5.1	772393	774486	Tb927.11.2630	hypothetical protein, conserved	gene	-	9.12295	0.486739
Tb927_10_v5.1	362366	365329	Tb927.10.1380	serine/threonine-protein kinase, putative	gene	-	11.2621	0.48642
Tb927_05_v5.1	1367088	1369245	Tb927.5.4420	nucleolar RNA helicase II, putative	gene	-	11.2862	0.486403
Tb927_05_v5.1	239386	239918	Tb927.5.580	prefoldin subunit, putative	gene	-	9.03759	0.486355
Tb927_11_v5.1	483186	484841	Tb927.11.1540	isovaleryl-coA dehydrogenase, putative	gene	-	10.7118	0.486299
Tb927_06_v5.1	240267	242327	Tb927.6.580	hypothetical protein, conserved	gene	-	11.076	0.486218
Tb927_11_bin_v5.1	229886	231151	Tb11.v5.0178	glutamine synthetase, putative	gene	+	9.79181	0.485977
Tb927_08_v5.1	2460075	2461534	Tb927.8.8310	chaperone protein DNAj, putative	gene	+	9.70843	0.485718
Tb927_11_v5.1	2609452	2610244	Tb927.11.9580	NA	gene	-	9.71859	0.485716
TP3F6-6f06.p1k	10004	10867	Tb10.v4.0034	NA	gene	-	6.372	0.485427
Tb927_03_v5.1	923814	923985	Tb927.3.3431	NA	gene	+	7.0882	0.485427
Tb927_06_v5.1	993642	995019	Tb927.6.3390	expression site-associated gene (ESAG, pseudogene), putative	pseudogene	+	2.56464	0.485427
Tb927_07_v5.1	2202621	2202935	Tb927.7.7550	hypothetical protein	gene	-	2.56464	0.485427
Tb927_08_v5.1	123108	123290	Tb927.8.449	NA	gene	-	5.372	0.485427
Tb927_08_v5.1	1395050	1395169	Tb927.8.4750	amino acid transporter (pseudogene), putative	pseudogene	-	3.56464	0.485427
Tb927_09_v5.1	1879436	1879615	Tb927.9.12060	hypothetical protein, unlikely	gene	-	3.56464	0.485427
Tb927_10_v5.1	1652366	1653580	Tb927.10.6530	dolichyl-P-Man:GDP-Man5GlcNAc2-PP-dolichyl alpha-1,3-mannosyltransferase, putative	gene	+	9.26508	0.485427
Tb927_11_bin_v5.1	3287808	3288320	Tb11.v5.0661	DNA polymerase kappa, putative	gene	+	2.56464	0.485427
Tb927_07_v5.1	518221	519021	Tb927.7.2060	DNA repair protein, putative	gene	-	8.39753	0.485427
Tb927_05_v5.1	609927	612097	Tb927.5.1770	hypothetical protein, conserved	gene	+	11.0748	0.485314
Tb927_06_v5.1	543497	544458	Tb927.6.1570	2-hydroxy-3-oxopropionate reductase, putative	gene	-	10.8275	0.485158
Tb927_10_v5.1	986130	997835	Tb927.10.3790	hypothetical protein, conserved	gene	-	14.5394	0.484239
Tb927_10_v5.1	3810513	3812321	Tb927.10.15530	ABC transport system ATP-binding protein, putative	gene	+	10.2796	0.484053
Tb927_04_v5.1	610188	611156	Tb927.4.2360	hypothetical protein, conserved	gene	+	9.87311	0.483867
Tb927_06_v5.1	1244622	1246946	Tb927.6.4430	homoserine kinase, putative	gene	-	13.2114	0.483704
Tb927_06_v5.1	1214157	1214893	Tb927.6.4250	hypothetical protein, conserved	gene	-	9.42173	0.483649
Tb927_02_v5.1	174896	176335	Tb927.2.1050	retrotransposon hot spot protein (RHS, pseudogene), putative	pseudogene	-	10.5793	0.483355
Tb927_05_v5.1	1281629	1282700	Tb927.5.3950	hypothetical protein, conserved	gene	+	10.0113	0.482828
Tb927_06_v5.1	804313	805197	Tb927.6.2670	NUDIX hydrolase, conserved	gene	+	7.52679	0.482782
Tb927_09_v5.1	653905	662404	Tb927.9.2900	hypothetical protein, conserved	gene	-	13.5308	0.482666
Tb927_06_v5.1	619567	620401	Tb927.6.1860	hypothetical protein, conserved	gene	-	9.0581	0.482224
Tb927_06_v5.1	1014417	1015564	Tb927.6.3440	hypothetical protein, conserved	gene	-	9.5517	0.482178
Tb927_09_v5.1	2060301	2061638	Tb927.9.13040	hypothetical protein, conserved	gene	+	8.92395	0.481912
Tb927_06_v5.1	1250574	1251847	Tb927.6.4460	S-adenosylmethionine decarboxylase	gene	-	8.57619	0.481593
Tb927_04_v5.1	1111900	1114570	Tb927.4.4210	ATP-dependent zinc metallopeptidase, putative	gene	-	11.8302	0.481141
Tb927_11_bin_v5.1	1987027	1987842	Tb11.v5.0490	hypothetical protein, conserved	gene	+	5.82553	0.481127
Tb927_09_v5.1	751235	751574	Tb927.9.3780	hypothetical protein, conserved	gene	+	7.7874	0.481012
Tb927_10_v5.1	2583096	2583434	Tb927.10.10570	histone H2B, putative	gene	-	8.76795	0.480952
5K5_v5.1	17609	18118	Tb05.5K5.100	NA	gene	-	6.48792	0.479993
Tb927_06_v5.1	505874	506724	Tb927.6.1400	cyclophilin-type peptidyl-prolyl cis-trans isomerase, putative	gene	-	7.07289	0.479993
Tb927_11_v5.1	3533312	3534684	Tb927.11.13170	hypothetical protein, conserved	gene	-	7.28398	0.479168
Tb927_11_v5.1	3535940	3537875	Tb927.11.13180	hypothetical protein conserved	gene	-	11.7242	0.478796
Tb927_11_v5.1	1291905	1292323	Tb927.11.4450	ALBA-Domain Protein	gene	+	8.77465	0.478745
Tb927_11_bin_v5.1	3062750	3064579	Tb11.v5.0631	hypothetical protein, conserved	gene	+	8.86136	0.478611
Tb927_04_v5.1	878428	879541	Tb927.4.3370	hypothetical protein, conserved	gene	-	9.48009	0.478597
Tb927_09_v5.1	2422401	2423239	Tb927.9.15520	BARP protein	gene	+	6.63134	0.478047
Tb927_06_v5.1	259370	261573	Tb927.6.630	hypothetical protein, conserved	gene	-	10.871	0.477744
5K5_v5.1	33091	33864	Tb05.5K5.170	NA	gene	-	7.49605	0.477322
Tb927_02_v5.1	335451	338958	Tb927.2.1810	transcription silencer	gene	+	12.3006	0.477113
Tb927_09_v5.1	1892569	1893880	Tb927.9.12100	hypothetical protein, conserved	gene	+	9.09021	0.476926
Tb927_03_v5.1	911053	911188	Tb927.3.3428	NA	gene	+	4.76178	0.476438
Tb927_03_v5.1	947768	947903	Tb927.3.3446	NA	gene	+	4.76178	0.476438
Tb927_07_v5.1	1941008	1941143	Tb927.7.6869	NA	gene	+	4.76178	0.476438
Tb927_11_bin_v5.1	4018693	4018989	Tb11.v5.0771	hypothetical protein, conserved	gene	+	4.76178	0.476438
Tb927_10_v5.1	2581280	2581618	Tb927.10.10550	histone H2B, putative	gene	-	9.0519	0.476238
Tb927_03_v5.1	1572749	1573698	Tb927.3.5630	3,2-trans-enoyl-CoA isomerase, mitochondrial precursor, putative	gene	+	7.86004	0.47598
Tb927_11_v5.1	2497480	2499789	Tb927.11.9120	hypothetical protein, conserved	gene	+	9.62162	0.47583
Tb927_08_v5.1	148507	150681	Tb927.8.530	leucine-rich repeat protein (LRRP), point mutation	pseudogene	-	9.41513	0.475425
Tb927_04_v5.1	60277	61950	Tb927.4.270	retrotransposon hot spot protein 3 (RHS3), putative	gene	-	5.59522	0.475338
Tb927_05_v5.1	1119351	1119807	Tb927.5.3340	hypothetical protein, conserved	gene	-	7.18018	0.475338
Tb927_06_v5.1	487653	490048	Tb927.6.1310	hypothetical protein, conserved	gene	-	7.18018	0.475338
Tb927_05_v5.1	908668	909242	Tb927.5.2670	hypothetical protein, conserved	gene	+	7.74539	0.475199
Tb927_11_v5.1	2620333	2622329	Tb927.11.9640	glycyl-tRNA synthetase, putative	gene	-	10.7891	0.474815
Tb927_10_v5.1	720303	720785	Tb927.10.2800	hypothetical protein, conserved	gene	+	7.21425	0.473931
Tb927_06_v5.1	1270202	1272028	Tb927.6.4540	3-hydroxy-3-methylglutaryl-CoA reductase, putative	gene	-	11.2155	0.473531
Tb927_11_v5.1	1368735	1371059	Tb927.11.4770	retrotransposon hot spot protein (RHS, pseudogene), putative	pseudogene	-	9.15559	0.473454
Tb927_09_v5.1	2443947	2445136	Tb927.9.15640	BARP protein	gene	+	8.58985	0.473402
Tb927_11_bin_v5.1	592210	593322	Tb11.v5.0279	ATP-dependent DEAD/H RNA helicase, putative	gene	+	8.23098	0.473252
Tb927_10_v5.1	1237310	1238218	Tb927.10.4980	ubiquitin-like protein DSK2, putative	gene	+	10.0695	0.473172
Tb927_10_v5.1	2389269	2390672	Tb927.10.9680	hypothetical protein, conserved	gene	+	9.10998	0.47307
Tb927_09_v5.1	824253	825510	Tb927.9.4390	DNA-damage inducible protein DDI1-like protein	gene	+	9.68978	0.473025
Tb927_10_v5.1	3135705	3138521	Tb927.10.12910	hypothetical protein, conserved	gene	-	10.9905	0.472962
Tb927_10_v5.1	2693312	2693614	Tb927.10.11030	hypothetical protein, conserved	gene	-	7.43605	0.472753
Tb927_11_v5.1	3349505	3351166	Tb927.11.12490	hypothetical protein, conserved	gene	+	9.06288	0.47266
Tb927_07_v5.1	2141703	2142378	Tb927.7.7460	hypothetical protein, conserved	gene	-	9.90333	0.47244
Tb927_10_v5.1	1941177	1941959	Tb927.10.7710	40S ribosomal protein S8, putative	gene	-	8.40077	0.471718
Tb927_11_v5.1	145375	146568	Tb927.11.590	hypothetical protein, conserved	gene	-	8.46463	0.471621
Tb927_11_v5.1	4422253	4424303	Tb927.11.16650	hypothetical protein, conserved	gene	-	9.17195	0.47063
Tb927_09_v5.1	927626	928746	Tb927.9.5300	hypothetical protein, conserved	gene	+	8.49265	0.470533
Tb927_07_v5.1	1502945	1504062	Tb927.7.5580	cell cycle associated protein MOB1-B	gene	+	8.77045	0.470349
Tb927_03_v5.1	1505751	1507415	Tb927.3.5380	hypothetical protein, conserved	gene	+	9.40508	0.47032
Tb927_07_v5.1	634852	637008	Tb927.7.2470	GTPase activating protein, putative	gene	-	10.7379	0.470148
Tb927_01_v5.1	405363	410249	Tb927.1.1600	hypothetical protein, conserved	gene	+	11.4486	0.469721
Tb927_09_v5.1	2214585	2216552	Tb927.9.14170	hypothetical protein, conserved	gene	-	8.45874	0.469485
Tb927_09_v5.1	2267603	2268166	Tb927.9.14530	hypothetical protein	gene	+	3.93518	0.469485
Tb927_11_bin_v5.1	3349615	3351678	Tb11.v5.0672	cardiolipin synthetase, putative	gene	-	9.25711	0.469485
Tb927_09_v5.1	1585261	1585611	Tb927.9.10020	hypothetical protein, unlikely	gene	+	5.93518	0.469485
Tb927_03_v5.1	963610	965094	Tb927.3.3452	NA	gene	+	13.3743	0.469121
Tb927_02_v5.1	425903	427131	Tb927.2.2230	hypothetical protein, conserved	gene	-	10.0578	0.468954
Tb927_08_v5.1	1263323	1264876	Tb927.8.4250	hypothetical protein, conserved	gene	-	9.68148	0.468796
Tb927_03_v5.1	160524	161414	Tb927.3.640	hypothetical protein, conserved	gene	-	9.6267	0.468769
Tb927_08_v5.1	2478923	2481188	Tb927.8.8360	receptor-type adenylate cyclase GRESAG 4, putative	gene	+	8.6267	0.468769
Tb927_09_v5.1	1285094	1285750	Tb927.9.7830	hypothetical protein, conserved	gene	-	10.8136	0.46849
Tb927_10_v5.1	3506347	3510222	Tb927.10.14410	leucine-rich repeat protein (LRRP), putative	gene	-	12.0229	0.468375
Tb927_11_v5.1	2134643	2135806	Tb927.11.7540	electron-transfer-flavoprotein, alpha polypeptide, putative	gene	-	8.9655	0.468353
Tb927_09_v5.1	2544360	2545880	Tb927.9.16040	leucine-rich repeat protein (LRRP), degenerate fragment	pseudogene	+	6.14097	0.468149
Tb927_11_v5.1	2737103	2737895	Tb927.11.10240	hslVU complex proteolytic subunit, putative	gene	+	8.9584	0.467779
Tb927_10_v5.1	2264622	2266556	Tb927.10.9140	hypothetical protein, conserved	gene	+	10.1924	0.467712
Tb927_01_v5.1	633138	633871	Tb927.1.2750	hypothetical protein, conserved	gene	+	9.56236	0.467365
Tb927_11_v5.1	3198697	3199995	Tb927.11.11950	cytochrome oxidase assembly protein, putative	gene	+	7.90599	0.467126
Tb927_02_v5.1	397335	398424	Tb927.2.2070	hypothetical protein	gene	-	7.64295	0.467126
Tb927_11_bin_v5.1	4622708	4624453	Tb11.v5.0884	hypothetical protein, conserved	gene	+	9.22792	0.467126
Tb927_11_v5.1	1392488	1393851	Tb927.11.4850	hypothetical protein, conserved	gene	+	9.33657	0.466568
Tb927_09_v5.1	379838	380627	Tb927.9.1610	CDP-diacylglycerol--inositol 3-phosphatidyltransferase, putative	gene	-	8.97133	0.466479
Tb927_09_v5.1	2381756	2383918	Tb927.9.15350	hypothetical protein, conserved	gene	+	9.56622	0.466126
Tb927_07_v5.1	293924	297862	Tb927.7.1150	hypothetical protein, conserved	gene	+	12.3966	0.465935
Tb927_11_bin_v5.1	4528018	4530972	Tb11.v5.0868	mitotubule-associated protein Gb4, putative	gene	-	10.5102	0.465864
Tb927_03_v5.1	947368	947445	Tb927.3.3445	NA	gene	+	4.62515	0.465664
Tb927_11_v5.1	2636440	2638491	Tb927.11.9750	hypothetical protein, conserved	gene	-	10.1531	0.46551
Tb927_06_v5.1	51911	52891	Tb927.6.185	NA	gene	-	11.95	0.465457
Tb927_06_v5.1	1262989	1263767	Tb927.6.4500	hypothetical protein, conserved	gene	-	10.4555	0.465455
Tb927_11_v5.1	2587068	2587686	Tb927.11.9450	cyclophilin type peptidyl-prolyl cis-trans isomerase, putative	gene	-	7.5088	0.465343
Tb927_10_v5.1	1953583	1954503	Tb927.10.7790	ubiquitin fusion degradation protein, putative	gene	-	9.87086	0.464852
Tb927_09_v5.1	1547449	1548659	Tb927.9.9730	hypothetical protein, conserved	gene	-	9.76764	0.464725
Tb927_10_v5.1	279141	280535	Tb927.10.1030	serine carboxypeptidase III precursor, putative	gene	-	11.2225	0.464709
Tb927_11_v5.1	3629555	3629992	Tb927.11.13590	hypothetical protein, conserved	gene	-	5.87619	0.464668
Tb927_03_v5.1	558218	560058	Tb927.3.2120	hypothetical protein, conserved	gene	-	10.0251	0.464598
Tb927_04_v5.1	906430	907038	Tb927.4.3520	hypothetical protein, conserved	gene	-	9.22098	0.464586
Tb927_11_v5.1	2897046	2898691	Tb927.11.10840	hypothetical protein, conserved	gene	+	8.07149	0.464577
Tb927_02_v5.1	375619	377103	Tb927.2.1975	NA	gene	+	13.793	0.464535
Tb927_05_v5.1	161570	163234	Tb927.5.350	75 kDa invariant surface glycoprotein, putative	gene	-	8.12095	0.464404
Tb927_11_v5.1	2865077	2868625	Tb927.11.10710	hypothetical protein, conserved	gene	+	11.3095	0.464097
Tb927_04_v5.1	1097801	1100628	Tb927.4.4150	mitochondrial RNA binding complex 1 subunit	gene	-	10.7952	0.464019
Tb927_10_v5.1	3350011	3351006	Tb927.10.13710	hypothetical protein, conserved	gene	-	10.3207	0.463881
Tb927_10_v5.1	3613774	3614697	Tb927.10.14830	mitochondrial carrier protein	gene	-	10.6113	0.463758
Tb927_08_v5.1	588911	589644	Tb927.8.1790	hypothetical protein, conserved	gene	-	10.1744	0.463691
Tb927_09_v5.1	343679	344952	Tb927.9.1380	hypothetical protein, conserved	gene	-	10.2761	0.463401
Tb927_09_v5.1	2091351	2093444	Tb927.9.13250	NADPH--cytochrome p450 reductase, putative	gene	-	9.6767	0.463378
Tb927_11_v5.1	2525049	2526802	Tb927.11.9210	hypothetical protein, conserved	gene	+	8.57583	0.463059
Tb927_04_v5.1	76576	78294	Tb927.4.300	retrotransposon hot spot protein 3 (RHS3), putative	gene	-	6.44094	0.462972
Tb927_11_bin_v5.1	3801079	3802506	Tb11.v5.0735	hypothetical protein, conserved	gene	+	8.8642	0.462402
Tb927_03_v5.1	1519471	1520580	Tb927.3.5430	hypothetical protein, conserved	gene	+	8.79698	0.461852
Tb927_05_v5.1	1419443	1423190	Tb927.5.4580	hypothetical protein, conserved	gene	+	10.5885	0.461829
tryp_XI-1036e06.p1k	7310	10111	Tb11.0320	NA	gene	+	10.2008	0.461392
Tb927_09_v5.1	381680	382803	Tb927.9.1650	hypothetical protein, conserved	gene	-	8.92415	0.461331
Tb927_06_v5.1	50888	51403	Tb927.6.184	NA	gene	-	9.7223	0.460888
Tb927_10_v5.1	1770509	1771315	Tb927.10.7030	hypothetical protein, conserved	gene	+	9.05047	0.460592
Tb927_11_v5.1	4514556	4516766	Tb927.11.16930	ABC transporter, putative	gene	-	9.49937	0.460494
Tb927_08_v5.1	1664806	1666534	Tb927.8.5610	hypothetical protein, conserved	gene	+	10.3491	0.460375
Tb927_10_v5.1	2573123	2573461	Tb927.10.10470	histone H2B, putative	gene	-	9.09418	0.459994
Tb927_01_v5.1	319645	321248	Tb927.1.1160	hypothetical protein, conserved	gene	+	9.60929	0.459825
Tb927_11_v5.1	629207	630670	Tb927.11.2220	hypothetical protein, conserved	gene	+	8.18391	0.459432
Tb927_07_v5.1	1959361	1959496	Tb927.7.6888	NA	gene	+	4.81468	0.459432
Tb927_09_v5.1	2009219	2009467	Tb927.9.12760	hypothetical protein, unlikely	gene	+	3.22972	0.459432
Tb927_10_v5.1	1409958	1410656	Tb927.10.5650	hypothetical protein, conserved	gene	+	7.39964	0.459432
Tb927_07_v5.1	1695866	1696970	Tb927.7.6260	hypothetical protein, conserved	gene	-	10.5225	0.458072
Tb927_04_v5.1	981586	982791	Tb927.4.3760	hypothetical protein	gene	-	6.73679	0.45799
Tb927_05_v5.1	300183	300757	Tb927.5.690	hypothetical protein, conserved	gene	+	7.67191	0.457923
Tb927_05_v5.1	1328820	1329156	Tb927.5.4180	histone H4, putative	gene	-	10.5293	0.457871
Tb927_10_v5.1	1562182	1566708	Tb927.10.6170	hypothetical protein, conserved	gene	-	12.7382	0.457766
Tb927_05_v5.1	1301084	1303608	Tb927.5.4040	hypothetical protein, conserved	gene	-	12.1555	0.457577
Tb927_10_v5.1	2853324	2856149	Tb927.10.11680	chloride channel protein, putative	gene	+	11.5411	0.457522
Tb927_11_v5.1	2700649	2701530	Tb927.11.10060	Biotin--acetyl-CoA-carboxylase ligase, putative	gene	+	9.02635	0.457367
Tb927_02_v5.1	216900	218717	Tb927.2.1200	DNA-directed RNA polymerase III subunit 2, pseudogene, putative	pseudogene	-	11.005	0.457187
Tb927_08_v5.1	1126727	1127296	Tb927.8.3780	hypothetical protein, conserved	gene	-	7.9564	0.456955
Tb927_02_v5.1	261403	262886	Tb927.2.1416	NA	gene	-	13.4255	0.45679
Tb927_10_v5.1	3570686	3572842	Tb927.10.14570	hypothetical protein, conserved	gene	-	10.7381	0.45673
Tb927_11_v5.1	1304917	1310332	Tb927.11.4510	hypothetical protein, conserved	gene	+	12.5497	0.456713
Tb927_11_v5.1	3550522	3552667	Tb927.11.13240	RNA polymerase subunit, putative	gene	-	10.8531	0.456688
Tb927_08_v5.1	159730	160440	Tb927.8.550	peptide methionine sulfoxide reductase, putative	gene	-	8.08004	0.45659
Tb927_07_v5.1	1237468	1238531	Tb927.7.4670	ribosomal RNA processing protein 4	gene	-	7.32631	0.456557
Tb927_09_v5.1	1453269	1453607	Tb927.9.9110	hypothetical protein, unlikely	gene	-	5.65445	0.456378
Tb927_06_v5.1	875179	877137	Tb927.6.2920	hypothetical protein, conserved	gene	+	9.96288	0.45635
Tb927_07_v5.1	49491	50314	Tb927.7.280	cyclophilin-type peptidyl-prolyl cis-trans isomerase, putative	gene	+	9.08925	0.456326
Tb927_04_v5.1	137456	138177	Tb927.4.470	snoRNP protein GAR1, putative	gene	-	8.89343	0.456198
Tb927_10_v5.1	2574939	2575277	Tb927.10.10490	histone H2B, putative	gene	-	9.0984	0.456065
Tb927_11_v5.1	3299236	3301782	Tb927.11.12350	DNA photolyase, putative	gene	+	9.51343	0.456065
Tb927_09_v5.1	2440374	2441545	Tb927.9.15620	BARP protein	gene	+	7.74362	0.455844
Tb927_10_v5.1	2571521	2572069	Tb927.10.10450	hypothetical protein	gene	-	9.26401	0.455679
Tb927_04_v5.1	932834	934209	Tb927.4.3690	hypothetical protein, conserved	gene	-	10.2899	0.455623
Tb927_11_v5.1	1866744	1867861	Tb927.11.6610	hypothetical protein, conserved	gene	-	9.1255	0.455301
Tb927_09_v5.1	2001905	2003699	Tb927.9.12730	chaperone protein DNAj, putative	gene	+	11.009	0.455252
Tb927_08_v5.1	179692	183769	Tb927.8.650	cation-transporting ATPase, putative	gene	-	13.5532	0.455158
Tb927_09_v5.1	423748	425654	Tb927.9.1780	sec1 family transport protein, putative	gene	-	10.4037	0.455004
Tb927_07_v5.1	1103655	1104367	Tb927.7.4140	hypothetical protein, conserved	gene	+	8.2882	0.455004
Tb927_10_v5.1	1249171	1249398	Tb927.10.5050	hypothetical protein, conserved	gene	+	7.08543	0.454902
Tb927_03_v5.1	1402185	1403275	Tb927.3.4990	oxidoreductase, putative	gene	+	9.63679	0.454795
Tb927_09_v5.1	2056549	2057694	Tb927.9.13020	hypothetical protein, conserved	gene	+	8.34629	0.454706
Tb927_03_v5.1	965232	965414	Tb927.3.3453	NA	gene	+	6.98217	0.454566
Tb927_09_v5.1	479636	480104	Tb927.9.2110	hypothetical protein, conserved	gene	-	8.1521	0.454566
Tb927_08_v5.1	1509141	1517783	Tb927.8.5100	hypothetical protein, conserved	gene	+	14.2257	0.454294
Tb927_11_v5.1	1185224	1186520	Tb927.11.4040	hypothetical protein, conserved	gene	+	8.96519	0.454201
Tb927_05_v5.1	713439	715001	Tb927.5.2080	guanosine monophosphate reductase, putative	gene	-	11.7825	0.453931
Tb927_09_v5.1	520657	521286	Tb927.9.2390	hypothetical protein, conserved	gene	-	9.12177	0.45391
Tb927_11_v5.1	362401	363680	Tb927.11.1240	hypothetical protein, conserved	gene	+	7.52141	0.453572
Tb927_11_v5.1	4369403	4370677	Tb927.11.16480	enoyl-CoA hydratase/isomerase family protein, putative	gene	-	9.93723	0.452843
Tb927_10_v5.1	2833873	2837175	Tb927.10.11620	calcium-transporting ATPase, putative	gene	+	9.98937	0.452321
Tb927_09_v5.1	499096	501735	Tb927.9.2240	protein kinase, putative	gene	-	11.1003	0.452217
Tb927_08_v5.1	994965	996965	Tb927.8.3310	Elongator-like Protein 3b	gene	+	10.1845	0.451899
Tb927_10_v5.1	2921123	2921518	Tb927.10.12010	hypothetical protein, conserved	gene	+	6.52933	0.451107
Tb927_11_01_v4	2322878	2324704	Tb11.01.0010	NA	gene	+	6.71718	0.450661
Tb927_06_v5.1	459887	461318	Tb927.6.1200	hypothetical protein, conserved	gene	-	10.1034	0.450624
Tb927_11_v5.1	879986	881741	Tb927.11.3070	Ribosome assembly protein rrb1, putative	gene	-	10.1028	0.449502
Tb927_10_v5.1	1678676	1680382	Tb927.10.6630	ATP-dependent DEAD/H RNA helicase HEL64, putative	gene	+	9.99939	0.449215
Tb927_11_v5.1	1358072	1359463	Tb927.11.4710	hypothetical protein, conserved	gene	+	8.89698	0.449108
Tb927_09_v5.1	1538667	1539803	Tb927.9.9660	hypothetical protein, conserved	gene	-	10.9538	0.448422
Tb927_09_v5.1	1821106	1821744	Tb927.9.11700	hypothetical protein, conserved	gene	+	7.96565	0.448358
Tb927_04_v5.1	236536	237566	Tb927.4.860	hypothetical protein, conserved	gene	-	9.03794	0.448314
Tb927_10_v5.1	3702340	3703440	Tb927.10.15180	nucleosome assembly protein, putative	gene	+	11.4733	0.448289
Tb927_11_v5.1	1225275	1227006	Tb927.11.4190	hypothetical protein, conserved	gene	-	8.29555	0.448174
Tb927_09_v5.1	345924	347294	Tb927.9.1400	Monooxygenase, putative	gene	-	9.28991	0.447638
Tb927_05_v5.1	704905	706019	Tb927.5.2040	hypothetical protein, conserved	gene	-	8.63736	0.447459
Tb927_07_v5.1	488002	490083	Tb927.7.1990	retrotransposon hot spot protein (RHS, pseudogene), putative	pseudogene	-	3.68316	0.447459
Tb927_09_v5.1	2350792	2351596	Tb927.9.15060	rRNA processing protein, putative	gene	+	7.77062	0.447459
Tb927_11_v5.1	2500875	2502485	Tb927.11.9130	replication factor A, 51kDa subunit, putative	gene	+	9.94995	0.447459
Tb927_08_v5.1	1672928	1674265	Tb927.8.5630	dihydroorotase, putative	gene	+	9.31367	0.447106
Tb927_11_v5.1	1043878	1044944	Tb927.11.3530	hypothetical protein, conserved	gene	+	7.95142	0.447005
Tb927_10_v5.1	3117763	3118683	Tb927.10.12830	acetyltransferase, putative	gene	-	7.70728	0.446922
Tb927_02_v5.1	921089	922750	Tb927.2.5240	PRP19-like protein, putative	gene	+	11.1797	0.446636
Tb927_07_v5.1	1956837	1958321	Tb927.7.6885	NA	gene	+	13.2105	0.446144
Tb927_02_v5.1	279742	281225	Tb927.2.1510	NA	gene	-	13.3054	0.446139
Tb927_10_v5.1	2859201	2859737	Tb927.10.11700	guanylate kinase, putative	gene	+	7.66584	0.4458
Tb927_07_v5.1	1571446	1573076	Tb927.7.5820	Monooxygenase, putative	gene	+	10.252	0.445433
Tb927_07_v5.1	1150298	1152982	Tb927.7.4340	hypothetical protein, conserved	gene	-	11.6573	0.445338
Tb927_08_v5.1	1184116	1185383	Tb927.8.3960	hypothetical protein, conserved	gene	-	9.47978	0.444785
Tb927_10_v5.1	3491937	3492230	Tb927.10.14350	hypothetical protein, conserved	gene	-	5.39232	0.444785
Tb927_11_v5.1	508260	508905	Tb927.11.1650	hypothetical protein, conserved	gene	-	6.39232	0.444785
Tb927_09_v5.1	1275756	1276738	Tb927.9.7770	spermidine synthase	gene	-	11.49	0.44414
Tb927_11_v5.1	1325315	1326172	Tb927.11.4590	hypothetical protein, conserved	gene	+	6.64831	0.4441
Tb927_09_v5.1	1647431	1649145	Tb927.9.10500	hypothetical protein, conserved	gene	-	10.1542	0.443911
Tb927_06_v5.1	1204601	1205998	Tb927.6.4200	hypothetical protein, conserved	gene	-	10.3764	0.443234
Tb927_11_bin_v5.1	3441537	3442571	Tb11.v5.0685	hypothetical protein, conserved	gene	+	7.88693	0.443189
Tb927_01_v5.1	689875	690820	Tb927.1.3200	SGT1-like protein, putative	gene	+	10.0384	0.44276
Tb927_07_v5.1	1352648	1353461	Tb927.7.5130	hypothetical protein, conserved	gene	+	8.15801	0.44274
Tb927_03_v5.1	743318	744043	Tb927.3.2880	hypothetical protein, conserved	gene	-	9.58764	0.442642
Tb927_08_v5.1	1956199	1957583	Tb927.8.6770	hypothetical protein, conserved	gene	-	10.0652	0.442637
Tb927_02_v5.1	201606	203037	Tb927.2.1150	retrotransposon hot spot protein (RHS, pseudogene), putative	pseudogene	-	9.01239	0.442457
Tb927_05_v5.1	1331764	1332100	Tb927.5.4220	histone H4, putative	gene	-	9.60058	0.442396
Tb927_08_v5.1	1272380	1273225	Tb927.8.4280	nuclear transport factor 2, putative	gene	-	9.51352	0.442388
Tb927_11_bin_v5.1	354915	355934	Tb11.v5.0213	variant surface protein (VSG), putative	gene	+	8.32964	0.442222
Tb927_11_v5.1	1316875	1318245	Tb927.11.4540	nucleoporin 48	gene	+	8.58304	0.442187
Tb927_10_v5.1	927575	928628	Tb927.10.3580	hypothetical protein, conserved	gene	+	9.64313	0.442121
Tb927_04_v5.1	232773	233079	Tb927.4.830	hypothetical protein, conserved	gene	-	5.94892	0.442005
Tb927_04_v5.1	1389310	1390647	Tb927.4.5070	hypothetical protein, conserved	gene	-	9.32413	0.441677
Tb927_11_bin_v5.1	249860	251779	Tb11.v5.0187	hypothetical protein, conserved	gene	+	10.3292	0.44126
Tb927_11_bin_v5.1	1956302	1957342	Tb11.v5.0481	U3 snoRNA-associated protein UTP11, putative	gene	+	7.45894	0.441075
Tb927_10_v5.1	1257678	1258334	Tb927.10.5110	KREPA4	gene	+	7.91396	0.440939
Tb927_10_v5.1	1590476	1591132	Tb927.10.6280	hypothetical protein, conserved	gene	-	6.6126	0.440573
Tb927_02_v5.1	1024578	1024950	Tb927.2.5680	NA	gene	+	4.02764	0.440573
Tb927_02_v5.1	1024578	1024950	Tb927.2.5680:snRNA	NA	snRNA	+	4.02764	0.440573
Tb927_09_v5.1	188075	188422	Tb927.9.790	hypothetical protein, conserved	gene	+	4.02764	0.440573
Tb927_11_v5.1	598715	600736	Tb927.11.2100	hypothetical protein, conserved	gene	+	9.17433	0.440266
Tb927_06_v5.1	523150	524632	Tb927.6.1490	leucine-rich repeat protein (LRRP), putative	gene	-	9.55315	0.439984
Tb927_09_v5.1	1692977	1694908	Tb927.9.10690	hypothetical protein, conserved	gene	-	10.2283	0.439688
Tb927_10_v5.1	2867916	2868584	Tb927.10.11750	hypothetical protein, conserved	gene	+	8.2194	0.438792
Tb927_10_v5.1	1121153	1122040	Tb927.10.4310	prohibitin 2, putative	gene	+	8.94049	0.438772
Tb927_11_v5.1	4111938	4114293	Tb927.11.15470	methionyl-tRNA formyltransferase	gene	-	9.68902	0.438751
Tb927_10_v5.1	1730120	1731115	Tb927.10.6880	glyceraldehyde 3-phosphate dehydrogenase, cytosolic	gene	+	9.80994	0.4387
Tb927_09_v5.1	2192433	2193713	Tb927.9.14040	short-chain dehydrogenase, putative	gene	-	9.46014	0.438689
Tb927_11_bin_v5.1	2865154	2866242	Tb11.v5.0606	hypothetical protein, conserved	gene	-	6.96069	0.438442
Tb927_11_v5.1	3979804	3981918	Tb927.11.14960	pumilio/PUF RNA binding protein 7, putative	gene	-	8.96069	0.438442
Tb927_05_v5.1	1328084	1328420	Tb927.5.4170	histone H4, putative	gene	-	8.82264	0.438033
Tb927_11_v5.1	3844026	3844949	Tb927.11.14460	ADP-ribosylation factor GTPase activating protein 1, putative	gene	+	7.88431	0.437952
Tb927_07_v5.1	1542108	1543072	Tb927.7.5710	hypothetical protein, conserved	gene	+	8.64523	0.437921
Tb927_05_v5.1	1329556	1329892	Tb927.5.4190	histone H4, putative	gene	-	9.55426	0.437749
Tb927_10_v5.1	1956827	1958965	Tb927.10.7810	hypothetical protein, conserved	gene	-	10.9912	0.437748
Tb927_02_v5.1	494285	495137	Tb927.2.2510	voltage-dependent anion-selective channel	gene	-	11.0683	0.43773
Tb927_11_bin_v5.1	3068817	3069797	Tb11.v5.0632	hypothetical protein, conserved	gene	+	7.52262	0.437686
Tb927_11_bin_v5.1	912792	913700	Tb11.v5.0326	retrotransposon hot spot (RHS) protein, putative	gene	+	11.1911	0.437659
Tb927_10_v5.1	2576750	2577088	Tb927.10.10510	histone H2B, putative	gene	-	9.06429	0.437598
Tb927_03_v5.1	338139	340581	Tb927.3.1350	hypothetical protein, conserved	gene	+	9.5294	0.43758
Tb927_11_bin_v5.1	2206988	2208661	Tb11.v5.0524	hypothetical protein, conserved	gene	-	8.66998	0.437532
Tb927_10_v5.1	3708384	3709196	Tb927.10.15210	nuclear cap binding complex subunit CBP30	gene	+	8.05766	0.436921
Tb927_06_v5.1	517183	518038	Tb927.6.1470	hypothetical protein, conserved	gene	-	10.7242	0.436703
Tb927_03_v5.1	231840	232715	Tb927.3.940	hypothetical protein, conserved	gene	+	9.42756	0.436205
Tb927_11_v5.1	2684496	2685139	Tb927.11.9970	hypothetical protein, conserved	gene	+	6.62744	0.436099
Tb927_08_v5.1	936193	937180	Tb927.8.3140	NAD dependent deacetylase, putative	gene	+	8.90097	0.435946
Tb927_11_v5.1	2129059	2130203	Tb927.11.7520	hypothetical protein, conserved	gene	-	9.64627	0.435826
Tb927_11_v5.1	857051	858276	Tb927.11.2940	hypothetical protein, conserved	gene	-	7.50325	0.435697
Tb927_10_v5.1	1209502	1210107	Tb927.10.4830	hypothetical protein, conserved	gene	-	9.14853	0.435585
Tb927_11_v5.1	3130485	3132337	Tb927.11.11670	dolichyl-P-Man:GDP-Man5GlcNAc2-PP-dolichyl alpha-1,2-mannosyltranslocase, putative	gene	+	9.14853	0.435585
Tb927_09_v5.1	1472027	1472637	Tb927.9.9230	hypothetical protein, conserved	gene	-	7.67712	0.435386
Tb927_11_v5.1	2120179	2121515	Tb927.11.7470	hypothetical protein, conserved	gene	-	9.48448	0.435386
Tb927_04_v5.1	338347	339565	Tb927.4.1280	hypothetical protein, conserved	gene	-	10.553	0.435274
Tb927_11_v5.1	366910	370038	Tb927.11.1260	copper-transporting ATPase-like protein, putative	gene	+	11.6734	0.435183
Tb927_03_v5.1	610034	610492	Tb927.3.2420	hypothetical protein, conserved	gene	+	7.70134	0.435047
Tb927_07_v5.1	1143279	1144712	Tb927.7.4310	hypothetical protein, conserved	gene	-	9.43901	0.434838
Tb927_05_v5.1	1304726	1306931	Tb927.5.4060	hypothetical protein, conserved	gene	-	11.122	0.434659
Tb927_11_v5.1	3468843	3469778	Tb927.11.12950	ras-like small GTPase, putative	gene	-	8.41206	0.4346
Tb927_08_v5.1	2075038	2076879	Tb927.8.7230	hypothetical protein, conserved	gene	+	10.8003	0.434422
Tb927_04_v5.1	267244	267982	Tb927.4.970	hypothetical protein, conserved	gene	-	6.42665	0.434403
Tb927_01_v5.1	260024	260630	Tb927.1.840	hypothetical protein, conserved	gene	-	8.25051	0.434183
Tb927_03_v5.1	1018237	1019186	Tb927.3.3630	elongation factor ts, putative	gene	+	9.25051	0.434183
Tb927_02_v5.1	284122	284293	Tb927.2.1540	NA	gene	-	7.08707	0.433416
Tb927_04_v5.1	203012	203356	Tb927.4.720	hypothetical protein, conserved	gene	-	7.08707	0.433416
Tb927_08_v5.1	163209	164349	Tb927.8.570	proteasome regulatory non-ATP-ase subunit 10	gene	-	10.4137	0.43305
Tb927_08_v5.1	1592618	1593106	Tb927.8.5360	hypothetical protein, conserved	gene	-	6.12337	0.432959
Tb927_10_v5.1	2582188	2582526	Tb927.10.10560	histone H2B, putative	gene	-	9.08975	0.432618
Tb927_10_v5.1	855747	857417	Tb927.10.3320	hypothetical protein, conserved	gene	+	9.84887	0.431748
Tb927_10_v5.1	2227157	2227666	Tb927.10.8980	hypothetical protein, conserved	gene	+	8.64212	0.431716
Tb927_08_v5.1	1441902	1443256	Tb927.8.4890	endoplasmic reticulum oxidoreductin, putative	gene	-	9.67306	0.431362
Tb927_07_v5.1	1348693	1350485	Tb927.7.5110	hypothetical protein, conserved	gene	+	10.5991	0.430878
Tb927_09_v5.1	2172884	2173432	Tb927.9.13680	ADP-ribosylation factor, putative	gene	-	8.63324	0.43077
Tb927_11_v5.1	4006111	4009341	Tb927.11.15070	hypothetical protein, conserved	gene	-	10.4393	0.430634
Tb927_10_v5.1	2036525	2038138	Tb927.10.8190	T-complex protein 1, theta subunit, putative	gene	-	12.7908	0.430611
Tb927_01_v5.1	412656	415179	Tb927.1.1620	ATP-dependent DEAD/H RNA helicase, putative	gene	+	10.576	0.430316
Tb927_03_v5.1	1066556	1070719	Tb927.3.3850	hypothetical protein, conserved	gene	+	12.126	0.429945
Tb927_11_v5.1	4381503	4382146	Tb927.11.16540	hypothetical protein, conserved	gene	-	7.1338	0.429865
Tb927_07_v5.1	1032285	1033466	Tb927.7.3940	mitochondrial carrier protein	gene	+	11.5844	0.429684
Tb927_09_v5.1	2047239	2049007	Tb927.9.12980	hypothetical protein, conserved	gene	+	10.3796	0.429418
Tb927_01_v5.1	374878	376872	Tb927.1.1500	hypothetical protein, conserved	gene	+	7.44352	0.429393
Tb927_03_v5.1	1009870	1012133	Tb927.3.3590	U3 small nucleolar ribonucleoprotein protein MPP10, putative	gene	+	10.7556	0.429009
Tb927_11_v5.1	3800430	3801218	Tb927.11.14280	septum formation protein MAF homologue, putative	gene	+	6.55402	0.428334
Tb927_08_v5.1	2376472	2377626	Tb927.8.8020	monoglyceride lipase, putative	gene	+	7.30158	0.428237
Tb927_10_v5.1	38612	40018	Tb927.10.70	retrotransposon hot spot (RHS), putative, (fragment)	gene	-	8.4477	0.428158
Tb927_07_v5.1	609925	611000	Tb927.7.2360	N-acetyltransferase, putative	gene	-	10.519	0.428094
Tb927_03_v5.1	1276960	1279395	Tb927.3.4570	UDP-GlcNAc:PI a1-6 GlcNAc-transferase, putative	gene	-	9.40626	0.427927
Tb927_11_v5.1	2416681	2417526	Tb927.11.8800	hypothetical protein, conserved	gene	+	7.83595	0.427797
Tb927_10_v5.1	3907748	3908548	Tb927.10.15830	hypothetical protein, conserved	gene	+	8.99826	0.427253
Tb927_07_v5.1	1350934	1352115	Tb927.7.5120	hypothetical protein, conserved	gene	+	9.73913	0.42722
Tb927_11_v5.1	3431677	3434082	Tb927.11.12830	acyl-CoA binding protein, putative	gene	-	9.75657	0.427074
Tb927_08_v5.1	2064232	2065057	Tb927.8.7180	hypothetical protein, conserved	gene	+	8.29032	0.42701
Tb927_06_v5.1	467296	467643	Tb927.6.1240	hypothetical protein, conserved	gene	-	7.14414	0.426815
Tb927_04_v5.1	605856	606350	Tb927.4.2330	hypothetical protein, conserved	gene	+	7.96156	0.426733
Tb927_06_v5.1	1128949	1131008	Tb927.6.3810	hypothetical protein, conserved	gene	-	10.7993	0.426723
Tb927_11_v5.1	1157066	1159286	Tb927.11.3960	hypothetical protein, conserved	gene	+	9.97155	0.426652
Tb927_11_v5.1	4109383	4111661	Tb927.11.15460	ATP-dependent DEAD/H RNA helicase, putative	gene	-	9.28466	0.426389
Tb927_11_v5.1	45385	45934	Tb927.11.200	DNA-directed RNA polymerase I subunit, putative	gene	-	5.21313	0.426265
Tb927_11_v5.1	1349703	1350743	Tb927.11.4680	hypothetical protein, conserved	gene	+	8.26279	0.425885
Tb927_09_v5.1	1461397	1463203	Tb927.9.9170	hypothetical protein, conserved	gene	-	9.36264	0.425792
Tb927_11_v5.1	2102759	2106050	Tb11.02.5390	mRNA processing protein, putative	gene	+	10.3331	0.425692
Tb927_11_v5.1	48524	49509	Tb927.11.220	hypothetical protein, conserved	gene	-	6.88523	0.425607
Tb927_10_v5.1	1878574	1879332	Tb927.10.7450	exosome complex exonuclease RRP41A	gene	-	7.94729	0.425162
Tb927_09_v5.1	718165	718520	Tb927.9.3540	hypothetical protein, conserved	gene	+	7.73596	0.424805
Tb927_05_v5.1	377913	378712	Tb927.5.950	monothiol glutaredoxin, putative	gene	+	8.46018	0.424498
Tb927_11_bin_v5.1	2252495	2254360	Tb11.v5.0528	hypothetical protein, conserved	gene	-	9.29166	0.424341
Tb927_06_v5.1	1081858	1083509	Tb927.6.3630	sphingosine 1-phosphate lyase, putative	gene	-	10.8185	0.424262
Tb927_09_v5.1	2343266	2343907	Tb927.9.15010	hypothetical protein, conserved	gene	+	9.40657	0.423629
Tb927_11_bin_v5.1	1886084	1887850	Tb11.v5.0465	tRNA pseudouridine synthase A-like protein, putative	gene	+	9.53815	0.42344
Tb927_10_v5.1	92649	93956	Tb927.10.330	hypothetical protein, conserved	gene	+	9.10347	0.423366
Tb927_10_v5.1	1579930	1582002	Tb927.10.6230	MORN repeat containing protein	gene	-	10.668	0.423229
Tb927_11_v5.1	2408293	2410204	Tb927.11.8760	hypothetical protein, conserved	gene	+	9.85722	0.42312
Tb927_03_v5.1	1245829	1247011	Tb927.3.4440	hypothetical protein, conserved	gene	-	8.8626	0.42309
Tb927_05_v5.1	1250352	1251500	Tb927.5.3830	dihydroorotate oxidase	gene	+	9.79271	0.42302
Tb927_10_v5.1	257645	258271	Tb927.10.940	hypothetical protein, conserved	gene	+	7.3509	0.422691
Tb927_10_v5.1	1063800	1064846	Tb927.10.4040	3-keto-dihydrosphingosine reductase	gene	-	10.5126	0.422165
Tb927_05_v5.1	1264456	1266696	Tb927.5.3880	hypothetical protein, conserved	gene	+	10.4119	0.422068
Tb927_09_v5.1	790661	792982	Tb927.9.4190	fatty acyl CoA syntetase 1	gene	+	11.7756	0.421927
Tb927_09_v5.1	2223485	2224759	Tb927.9.14200	hypothetical protein, conserved	gene	-	9.78069	0.421666
Tb927_11_bin_v5.1	4256979	4258226	Tb11.v5.0816	expression site-associated gene 2 (ESAG2) protein, putative	gene	-	6.979	0.42164
Tb927_11_v5.1	154047	158869	Tb927.11.630	RNA polymerase I second largest subunit	gene	-	12.4492	0.421591
Tb927_09_v5.1	1153107	1155125	Tb927.9.7110	hypothetical protein, conserved	gene	+	11.6905	0.421464
Tb927_07_v5.1	1953772	1953943	Tb927.7.6882	NA	gene	+	7.01809	0.421464
Tb927_08_v5.1	184411	185593	Tb927.8.660	hypothetical protein, conserved	gene	-	8.03724	0.421379
Tb927_07_v5.1	132046	133498	Tb927.7.640	hypothetical protein, conserved	gene	-	10.3967	0.421216
Tb927_10_v5.1	2580372	2580710	Tb927.10.10540	histone H2B, putative	gene	-	9.04947	0.420539
Tb927_05_v5.1	1307233	1309100	Tb927.5.4070	hypothetical protein, conserved	gene	-	10.6581	0.419935
Tb927_11_v5.1	2698827	2699297	Tb927.11.10040	hypothetical protein, conserved	gene	+	6.4194	0.419903
Tb927_05_v5.1	933722	935182	Tb927.5.2770	hypothetical protein, conserved	gene	-	10.5958	0.419881
Tb927_11_v5.1	4087464	4088650	Tb927.11.15390	hypothetical protein	gene	-	8.04278	0.419775
Tb927_05_v5.1	1122450	1123713	Tb927.5.3360	50S ribosomal protein L2, putative	gene	-	9.50443	0.419625
Tb927_10_v5.1	3324242	3324718	Tb927.10.13600	hypothetical protein, conserved	gene	-	8.13455	0.419483
Tb927_09_v5.1	2860565	2861116	Tb09_rRNA_1	NA	gene	-	9.56507	0.419436
Tb927_03_v5.1	945236	946720	Tb927.3.3443	NA	gene	+	13.3321	0.418914
Tb927_11_bin_v5.1	653545	656808	Tb11.02.5390b	mRNA processing protein, putative	gene	+	10.2915	0.418693
Tb927_01_v5.1	671848	672660	Tb927.1.3040	hypothetical protein, conserved	gene	+	8.43814	0.41864
Tb927_11_v5.1	4124377	4125780	Tb927.11.15530	C-14 sterol reductase, putative	gene	-	9.0577	0.418164
Tb927_03_v5.1	1240825	1241487	Tb927.3.4410	hypothetical protein, conserved	gene	-	7.06705	0.418143
Tb927_11_v5.1	4435318	4437368	Tb927.11.16680	hypothetical protein, conserved	gene	-	8.74813	0.417943
Tb927_11_v5.1	2557931	2560702	Tb927.11.9310	tRNA pseudouridine synthase, putative	gene	+	9.36107	0.417571
Tb927_11_v5.1	3795885	3797050	Tb927.11.14260	atypical dual specificity phosphatase, putative	gene	+	7.39858	0.417506
Tb927_06_v5.1	544746	546193	Tb927.6.1580	polynucleotide kinase 3-phosphatase, putative	gene	-	9.06044	0.417378
Tb927_09_v5.1	1779854	1781641	Tb927.9.11270	T-complex protein 1, eta subunit, putative	gene	+	13.2214	0.417261
Tb927_03_v5.1	908519	910003	Tb927.3.3425	NA	gene	+	13.333	0.417015
Tb927_11_bin_v5.1	4602618	4604465	Tb11.v5.0881	antigenic protein, putative	gene	+	10.6472	0.416855
Tb927_11_v5.1	2989369	2990139	Tb927.11.11170	hypothetical protein, conserved	gene	+	7.85228	0.41684
Tb927_05_v5.1	625114	625598	Tb927.5.1840	hypothetical protein, conserved	gene	+	8.03486	0.416625
Tb927_11_v5.1	601006	601920	Tb927.11.2110	hypothetical protein, conserved	gene	+	8.31146	0.416348
Tb927_10_v5.1	170420	172774	Tb927.10.640	arginine N-methyltransferase, type II	gene	+	10.6089	0.416104
Tb927_01_v5.1	732771	734045	Tb927.1.3400	hypothetical protein, conserved	gene	-	10.0233	0.415838
Tb927_04_v5.1	1155027	1157607	Tb927.4.4380	vacuolar-type proton translocating pyrophosphatase 1, putative	gene	-	14.5954	0.415626
Tb927_05_v5.1	710384	712685	Tb927.5.2070	hypothetical protein, conserved	gene	-	11.6012	0.415574
Tb927_10_v5.1	3790337	3792001	Tb927.10.15430	hypothetical protein, conserved	gene	+	9.89424	0.415475
5K5_v5.1	479	1756	Tb05.5K5.20	NA	gene	-	8.23542	0.415037
Tb927_01_v5.1	654595	655062	Tb927.1.2930	hypothetical protein, unlikely	gene	+	2.79248	0.415037
Tb927_01_v5.1	768476	768652	Tb927.1.3640	hypothetical protein, unlikely	gene	+	3.37744	0.415037
Tb927_01_v5.1	907733	907876	Tb927.1.4390	hypothetical protein, unlikely	gene	+	1.79248	0.415037
Tb927_01_v5.1	1020869	1021855	Tb927.1.5120	expression site-associated gene (ESAG) protein, putative	gene	+	1.79248	0.415037
Tb927_02_v5.1	260682	260759	Tb927.2.1398	NA	gene	-	3.37744	0.415037
Tb927_06_v5.1	617397	617464	Tb927_06_v4.snoRNA.0025	NA	gene	-	1.79248	0.415037
Tb927_10_v5.1	23060	23503	Tb927.10.40	hypothetical protein	gene	+	1.79248	0.415037
Tb927_10_v5.1	468247	468468	Tb927.10.1780	hypothetical protein	gene	-	2.79248	0.415037
Tb927_10_v5.1	477290	477610	Tb927.10.1810	hypothetical protein, conserved	gene	+	5.87994	0.415037
Tb927_10_v5.1	1679176	1679249	Tb927_10_v5.snoRNA.0100	NA	gene	+	1.79248	0.415037
Tb927_10_v5.1	1679292	1679377	Tb927_10_v5.snoRNA.0101	NA	gene	+	1.79248	0.415037
Tb927_10_v5.1	2373898	2374230	Tb927.10.9620	NADH-ubiquinone oxidoreductase c	gene	+	3.37744	0.415037
Tb927_10_v5.1	3431651	3432024	Tb927.10.14110	sjogren s syndrome nuclear autoantigen 1, putative	gene	-	6.65046	0.415037
Tb927_10_v5.1	3478086	3478181	Tb927_10_v5.snoRNA.0108	NA	gene	+	3.79248	0.415037
Tb927_11_bin_v5.1	2689797	2692889	Tb11.v5.0583	hypothetical protein, conserved	gene	-	9.84776	0.415037
Tb927_06_v5.1	1181986	1182438	Tb927.6.4060	hypothetical protein, conserved	gene	-	6.49292	0.415037
Tb927_04_v5.1	716542	718761	Tb927.4.2720	ATP dependent DEAD-box helicase	gene	+	10.2031	0.414684
Tb927_06_v5.1	242936	243311	Tb927.6.590	hypothetical protein, conserved	gene	-	8.71482	0.414046
Tb927_09_v5.1	1774914	1776024	Tb927.9.11220	hypothetical protein, conserved	gene	+	9.71482	0.414046
Tb927_03_v5.1	1163487	1164175	Tb927.3.4130	hypothetical protein, conserved	gene	-	8.41148	0.413814
Tb927_11_v5.1	578018	580528	Tb927.11.1990	arginyl-tRNA synthetase, putative	gene	+	10.6488	0.41374
Tb927_11_v5.1	1123154	1124769	Tb927.11.3840	hypothetical protein, conserved	gene	+	9.05536	0.413472
Tb927_07_v5.1	2156578	2159028	Tb927.7.7480	trans-sialidase, putative	gene	-	9.67614	0.413001
Tb927_01_v5.1	418784	419716	Tb927.1.1660	hypothetical protein, conserved	gene	+	7.52832	0.412782
Tb927_11_v5.1	52720	56028	Tb927.11.240	hypothetical protein, conserved	gene	-	10.6051	0.412631
Tb927_10_v5.1	2484232	2484672	Tb927.10.10080	hypothetical protein, conserved	gene	+	7.29365	0.412383
Tb927_11_v5.1	82444	84873	Tb927.11.360	ATP-binding protein, putative	gene	-	9.76833	0.412172
Tb927_06_v5.1	1183872	1184632	Tb927.6.4080	hypothetical protein, conserved	gene	-	9.07942	0.411958
Tb927_04_v5.1	671134	672187	Tb927.4.2550	hypothetical protein, conserved	gene	+	9.887	0.411519
Tb927_10_v5.1	903295	908703	Tb927.10.3510	hypothetical protein, conserved	gene	+	12.8733	0.41143
Tb927_03_v5.1	515152	515827	Tb927.3.1960	hypothetical protein, conserved	gene	-	6.84957	0.411426
Tb927_11_v5.1	4009885	4010315	Tb927.11.15080	hypothetical protein, conserved	gene	-	7.78306	0.411256
Tb927_04_v5.1	840569	841246	Tb927.4.3190	ubiquitin-conjugating enzyme E2, putative	gene	+	8.18265	0.410737
Tb927_06_v5.1	1227177	1228154	Tb927.6.4350	ribosomal RNA assembly protein, putative	gene	-	8.87418	0.4106
Tb927_10_v5.1	2971976	2972716	Tb927.10.12210	ribulose-5-phosphate 3-epimerase, putative	gene	+	10.1076	0.410508
Tb927_09_v5.1	371919	372431	Tb927.9.1580	hypothetical protein, unlikely	gene	-	6.50901	0.410465
Tb927_02_v5.1	872188	876514	Tb927.2.4950	hypothetical protein, conserved	gene	-	12.0323	0.409867
Tb927_06_v5.1	1228784	1229284	Tb927.6.4360	hypothetical protein, conserved	gene	-	7.0993	0.408963
Tb927_10_v5.1	3914105	3914575	Tb927.10.15860	hypothetical protein, conserved	gene	+	6.06238	0.408806
Tb927_11_v5.1	502065	502881	Tb927.11.1620	hypothetical protein, conserved	gene	-	8.6222	0.408696
Tb927_10_v5.1	1118865	1120664	Tb927.10.4300	Trk system potassium uptake protein	gene	+	8.57055	0.408465
Tb927_11_v5.1	4177904	4178342	Tb927.11.15780	hypothetical protein, conserved	gene	-	5.98559	0.408465
Tb927_03_v5.1	792432	795874	Tb927.3.3090	helicase, putative	gene	-	12.0387	0.408405
Tb927_01_v5.1	237834	239558	Tb927.1.730	hypothetical protein, conserved	gene	-	10.8189	0.408351
Tb927_10_v5.1	2985071	2986186	Tb927.10.12290	UDP-Gal or UDP-GlcNAc-dependent glycosyltransferase, putative	gene	-	9.94561	0.40828
Tb927_06_v5.1	226609	227504	Tb927.6.520	EP3-2 procyclin	gene	+	14.1385	0.405916
Tb927_10_v5.1	3248231	3249079	Tb927.10.13300	30S ribosomal protein S8, putative	gene	-	8.95445	0.405803
Tb927_03_v5.1	1053516	1054017	Tb927.3.3780	tryparedoxin	gene	+	9.93416	0.405672
Tb927_09_v5.1	2282953	2285376	Tb927.9.14600	iron/ascorbate oxidoreductase family protein, putative	gene	+	8.93416	0.405672
Tb927_10_v5.1	3699405	3701492	Tb927.10.15170	hypothetical protein, conserved	gene	+	10.6373	0.405363
Tb927_10_v5.1	1674154	1674978	Tb927.10.6610	chaperone protein DNAj, putative	gene	+	8.98723	0.40519
Tb927_04_v5.1	563499	565371	Tb927.4.2190	GTP-binding protein, putative	gene	+	9.8116	0.404842
Tb927_03_v5.1	1430411	1433425	Tb927.3.5100	TFIIH basal transcription factor subunit	gene	+	11.4877	0.404596
Tb927_11_v5.1	3806033	3806600	Tb927.11.14310	small nuclear ribonucleoprotein Sm-G	gene	+	6.87462	0.40439
Tb927_11_bin_v5.1	504516	507158	Tb11.v5.0248	pre-mRNA splicing factor ATP-dependent RNA helicase, putative	gene	-	10.2667	0.403881
Tb927_02_v5.1	304670	305320	Tb927.2.1560	cyclophilin-type peptidyl-prolyl cis-trans isomerase, putative	gene	-	9.34129	0.40348
Tb927_11_bin_v5.1	514392	515276	Tb11.v5.0252	RNA binding protein, putative	gene	-	6.74084	0.403356
Tb927_11_v5.1	3048811	3051313	Tb927.11.11410	trans-sialidase, putative	gene	-	5.15587	0.403356
Tb927_02_v5.1	150870	152715	Tb927.2.900	hypothetical protein	gene	+	10.6742	0.403059
Tb927_05_v5.1	640469	641064	Tb927.5.1880	inhibitor of serine peptidase (ISP), putative	gene	+	8.68121	0.402863
Tb927_11_bin_v5.1	586564	587871	Tb11.v5.0276	hypothetical protein, conserved	gene	+	9.0932	0.402837
Tb927_06_v5.1	514514	516818	Tb927.6.1460	cyclin 3	gene	-	12.1232	0.402621
Tb927_05_v5.1	341994	343784	Tb927.5.830	hypothetical protein, conserved	gene	+	9.21243	0.402401
Tb927_02_v5.1	375328	375542	Tb927.2.1964	NA	gene	+	7.83777	0.402294
Tb927_07_v5.1	443230	443576	Tb927.7.1820	hypothetical protein, conserved	gene	+	7.29894	0.401814
Tb927_10_v5.1	1726372	1727322	Tb927.10.6860	endonuclease V, putative	gene	+	8.66026	0.401655
Tb927_11_v5.1	3600095	3601139	Tb927.11.13440	mitochondrial carrier protein	gene	-	7.94897	0.401554
Tb927_11_bin_v5.1	4716841	4717482	Tb11.v5.0904	glutaredoxin-like protein, putative	gene	+	7.74763	0.401473
Tb927_02_v5.1	1073525	1076748	Tb927.2.5900	hypothetical protein, conserved	gene	+	11.4797	0.401329
Tb927_09_v5.1	1161401	1162890	Tb927.9.7170	hypothetical protein, conserved	gene	+	10.7093	0.401108
Tb927_04_v5.1	169130	171787	Tb927.4.590	hypothetical protein, conserved	gene	-	12.3492	0.40075
Tb927_10_v5.1	729287	731629	Tb927.10.2860	hypothetical protein, conserved	gene	+	10.5631	0.400173
Tb927_10_v5.1	776124	776471	Tb927.10.2970	hypothetical protein, conserved	gene	+	9.92796	0.400074
Tb927_02_v5.1	863965	865041	Tb927.2.4890	ribosomal protein L11, putative	gene	-	8.2553	0.400045
Tb927_02_v5.1	693070	693555	Tb927.2.3920	hypothetical protein, conserved	gene	-	7.36989	0.399931
Tb927_09_v5.1	2069637	2070008	Tb927.9.13080	hypothetical protein, unlikely	gene	-	8.18835	0.399333
Tb927_09_v5.1	383078	383878	Tb927.9.1660	hypothetical protein, conserved	gene	-	8.01967	0.39899
Tb927_07_v5.1	1504668	1509634	Tb927.7.5590	hypothetical protein, conserved	gene	+	12.5018	0.398953
Tb927_09_v5.1	2004552	2005885	Tb927.9.12740	hypothetical protein, conserved	gene	+	8.49405	0.398866
Tb927_07_v5.1	705594	706499	Tb927.7.2700	NADH-cytochrome b5 reductase, putative	gene	-	10.5917	0.398845
Tb927_01_v5.1	799792	801327	tmp.1.60	NA	gene	+	13.2822	0.398733
Tb927_05_v5.1	2864	3892	Tb927.5.110	variant surface glycoprotein (VSG)-related, putative	gene	-	5.65871	0.398549
Tb927_10_v5.1	3584612	3584986	Tb927.10.14650	hypothetical protein, conserved	gene	-	6.24367	0.398549
Tb927_01_v5.1	342978	345206	Tb927.1.1340	FG-GAP repeat protein, putative	gene	+	10.4846	0.39847
Tb927_10_v5.1	3238200	3246138	Tb927.10.13280	hypothetical protein, conserved	gene	-	14.3466	0.398366
Tb927_10_v5.1	369755	370489	Tb927.10.1410	hypothetical protein, conserved	gene	-	8.95065	0.398203
Tb927_11_v5.1	1581244	1582557	Tb927.11.5580	hypothetical protein, conserved	gene	+	7.40839	0.397877
Tb927_10_v5.1	1196764	1197492	Tb927.10.4760	hypothetical protein, conserved	gene	-	9.17616	0.39776
Tb927_10_v5.1	2248625	2250415	Tb927.10.9070	hypothetical protein, conserved	gene	+	9.96363	0.39752
Tb927_05_v5.1	1333236	1333572	Tb927.5.4240	histone H4, putative	gene	-	8.37867	0.39752
Tb927_11_bin_v5.1	1556188	1561377	Tb11.v5.0410	antigenic protein, conserved	gene	-	13.3183	0.397342
Tb927_11_v5.1	4330421	4333276	Tb927.11.16330	hypothetical protein, conserved	gene	-	10.4371	0.397313
Tb927_11_bin_v5.1	2180235	2181710	Tb11.v5.0520	acetyltransferase, putative	gene	-	9.02807	0.396689
Tb927_11_v5.1	1029085	1031261	Tb927.11.3480	hypothetical protein, conserved	gene	+	10.0792	0.396173
Tb927_11_bin_v5.1	467101	468396	Tb11.v5.0237	hypothetical protein, conserved	gene	-	8.76782	0.395929
Tb927_10_v5.1	1190731	1192164	Tb927.10.4730	ribonuclease HII, putative	gene	-	7.61582	0.395929
Tb927_05_v5.1	105030	106031	Tb927.5.291b	variant surface glycoprotein (VSG)-related, putative	gene	+	8.35278	0.395929
Tb927_07_v5.1	1219176	1220816	Tb927.7.4590	chaperone protein DNAj, putative	gene	-	8.43149	0.395737
Tb927_04_v5.1	938073	938795	Tb927.4.3720	hypothetical protein, conserved	gene	-	7.88432	0.395649
Tb927_06_v5.1	650103	651150	Tb927.6.1990	hypothetical protein, conserved	gene	-	10.2503	0.395548
Tb927_07_v5.1	82554	84389	Tb927.7.460	protein farnesyltransferase beta subunit	gene	-	10.1106	0.39545
Tb927_11_bin_v5.1	3693803	3696076	Tb11.v5.0723	DNA-directed rna polymerase I largest subunit, putative	gene	+	9.35501	0.395322
5K5_v5.1	12216	14114	Tb05.5K5.70	NA	gene	-	11.3575	0.395197
Tb927_07_v5.1	1318071	1319251	Tb927.7.4970	glutamine synthetase, putative	gene	+	9.70932	0.395138
Tb927_11_v5.1	269394	270587	Tb927.11.1050	RNA processing factor 1, putative	gene	+	8.55067	0.395046
Tb927_10_v5.1	2518365	2518754	Tb927.10.10250	EP2 procyclin	gene	-	11.5211	0.394915
Tb927_04_v5.1	1289622	1291084	Tb927.4.4670	hypothetical protein, conserved	gene	-	8.52376	0.39467
Tb927_11_bin_v5.1	4630737	4632758	Tb11.v5.0886	hypothetical protein, conserved	gene	-	9.19723	0.394463
Tb927_11_bin_v5.1	4026065	4026658	Tb11.v5.0774	dihydrolipoamide acetyltransferase precursor, putative	gene	+	9.49635	0.394279
Tb927_06_v5.1	942064	943779	Tb927.6.3160	splicing factor 3a, putative	gene	+	10.3568	0.393758
Tb927_11_v5.1	925273	926961	Tb927.11.3240	T-complex protein 1, zeta subunit, putative	gene	+	11.8078	0.393547
Tb927_06_v5.1	1226294	1226679	Tb927.6.4340	U6 snRNA-associated Sm-like protein LSm5p	gene	-	7.07938	0.393481
Tb927_07_v5.1	374674	375118	Tb927.7.1470	ATPase subunit 9, putative	gene	+	9.26276	0.393342
Tb927_11_v5.1	2300728	2301700	Tb927.11.8180	hypothetical protein, conserved	gene	+	7.57161	0.393145
Tb927_11_v5.1	4371472	4372713	Tb927.11.16490	hypothetical protein, conserved	gene	-	8.13895	0.392876
Tb927_09_v5.1	898868	899243	Tb927.9.4960	hypothetical protein, conserved	gene	+	11.7542	0.392614
Tb927_07_v5.1	948081	949888	Tb927.7.3640	hypothetical protein, conserved	gene	-	11.1098	0.392424
Tb927_03_v5.1	1482597	1483596	Tb927.3.5280	spliceosome-associated protein 49, putative	gene	+	9.28362	0.392317
Tb927_11_v5.1	1734600	1736731	Tb927.11.6160	eukaryotic release factor 3, putative	gene	-	10.6391	0.392317
Tb927_11_v5.1	3223566	3224735	Tb927.11.12030	hypothetical protein, conserved	gene	+	6.73495	0.391579
Tb927_03_v5.1	738680	739582	Tb927.3.2860	hypothetical protein, conserved	gene	-	8.02845	0.391112
Tb927_07_v5.1	1075236	1075645	Tb927.7.4060	calpain-like cysteine peptidase, putative	gene	+	10.0284	0.391112
Tb927_11_v5.1	3850986	3853348	Tb927.11.14500	hypothetical protein, conserved	gene	+	10.2371	0.390883
Tb927_02_v5.1	807578	808145	Tb927.2.4540	Small nuclear ribonucleoprotein-associated protein B (snRNP-B) (Sm protein B) (Sm-B) (SmB), putative	gene	-	8.09011	0.390584
Tb927_11_v5.1	702032	704139	Tb927.11.2420	hypothetical protein, conserved	gene	-	9.86411	0.390459
Tb927_04_v5.1	367940	368424	Tb927.4.1420	hypothetical protein, conserved	gene	-	7.66279	0.390375
Tb927_11_v5.1	2872095	2875917	Tb927.11.10730	SNF2 DNA repair protein, putative	gene	+	11.6879	0.39017
Tb927_05_v5.1	1254667	1257483	Tb927.5.3850	hypothetical protein, conserved	gene	+	12.0875	0.389966
Tb927_01_v5.1	801414	801595	tmp.1.70	NA	gene	+	7.20605	0.389652
Tb927_10_v5.1	597023	597601	Tb927.10.2300	hypothetical protein, conserved	gene	+	6.83864	0.389567
Tb927_09_v5.1	1103215	1105002	Tb927.9.6710	flavoprotein monooxygenase, putative	gene	+	9.71228	0.389221
Tb927_09_v5.1	716681	716983	Tb927.9.3520	hypothetical protein, unlikely	gene	+	5.58684	0.389042
Tb927_11_v5.1	1335913	1339068	Tb927.11.4640	calpain-like protein, putative	gene	+	9.84725	0.388814
Tb927_09_v5.1	504553	505898	Tb927.9.2260	hypothetical protein, conserved	gene	-	10.6322	0.388796
Tb927_10_v5.1	2385059	2387992	Tb927.10.9670	hypothetical protein, conserved	gene	+	11.849	0.388733
Tb927_04_v5.1	410608	411494	Tb927.4.1600	hypothetical protein, conserved	gene	-	9.85963	0.38859
Tb927_06_v5.1	1225180	1225821	Tb927.6.4330	hypothetical protein, conserved	gene	-	7.86656	0.388271
Tb927_02_v5.1	347003	349648	Tb927.2.1860	mitochondrial RNA binding complex 1 subunit	gene	+	11.1635	0.388165
Tb927_06_v5.1	1366175	1366973	Tb927.6.4960	zinc finger-domain protein, putative	gene	+	8.47483	0.388114
Tb927_11_v5.1	385704	386147	Tb927.11.1330	hypothetical protein, conserved	gene	+	7.74855	0.387926
Tb927_08_v5.1	2419507	2422334	Tb927.8.8180	mitochondrial RNA binding complex 1 subunit	gene	+	10.9835	0.387886
Tb927_07_v5.1	559785	564281	Tb927.7.2170	hypothetical protein, conserved	gene	-	12.9448	0.387835
Tb927_11_v5.1	3129233	3130332	Tb927.11.11660	hypothetical protein, conserved	gene	+	8.44646	0.38758
Tb927_01_v5.1	591274	591804	Tb927.1.2420	hypothetical protein	gene	+	6.21588	0.387023
Tb927_01_v5.1	147842	148204	Tb927.1.400	hypothetical protein, conserved	gene	+	3.89395	0.387023
Tb927_10_v5.1	2850176	2851378	Tb927.10.11660	hypothetical protein, conserved	gene	+	8.77825	0.386581
Tb927_03_v5.1	281131	282109	Tb927.3.1160	hypothetical protein, conserved	gene	+	8.5683	0.386512
Tb927_06_v5.1	1287786	1290687	Tb927.6.4600	pre-mRNA splicing factor ATP-dependent RNA helicase, putative	gene	+	11.2279	0.386214
Tb927_07_v5.1	2173833	2174795	Tb927.7.7500	thymine-7-hydroxylase, putative	gene	+	9.23742	0.386058
Tb927_11_v5.1	88129	88683	Tb927.11.380	hypothetical protein, conserved	gene	-	6.14702	0.385654
Tb927_09_v5.1	1371584	1373184	Tb927.9.8410	chaperone protein DNAj, putative	gene	-	10.7861	0.385319
Tb927_07_v5.1	1105032	1108532	Tb927.7.4150	hypothetical protein, conserved	gene	+	12.2195	0.385171
Tb927_10_v5.1	391151	391783	Tb927.10.1470	hypoxanthine-guanine phosphoribosyltransferase	gene	-	7.78487	0.384823
Tb927_10_v5.1	1482999	1485374	Tb927.10.5920	hypothetical protein, conserved	gene	-	10.5074	0.384423
Tb927_11_bin_v5.1	565625	566698	Tb11.v5.0270	nucleoside hydrolase, putative	gene	-	10.1108	0.383776
Tb927_02_v5.1	74059	76043	Tb927.2.420	DNA-directed RNA polymerase, pseudogene, putative	pseudogene	-	10.7559	0.383487
Tb927_07_v5.1	1586854	1587331	Tb927.7.5910	ATG8/AUT7/APG8/PAZ2, putative	gene	+	7.71523	0.383329
Tb927_10_v5.1	1192644	1192835	Tb927.10.4740	nucleolar RNA-binding protein, putative	gene	-	4.71523	0.383329
Tb927_07_v5.1	436677	437526	Tb927.7.1780	Adenine phosphoribosyltransferase, putative	gene	+	9.35145	0.38316
Tb927_03_v5.1	1121011	1121589	Tb927.3.4000	clathrin coat assembly protein ap19, putative	gene	+	8.60938	0.383047
Tb927_11_v5.1	2265824	2266741	Tb927.11.8080	hypothetical protein, conserved	gene	+	7.60938	0.383047
Tb927_11_v5.1	3384193	3385991	Tb927.11.12630	hypothetical protein, conserved	gene	+	9.31039	0.382896
Tb927_09_v5.1	1821913	1822260	Tb927.9.11710	hypothetical protein, unlikely	gene	+	6.49514	0.38272
Tb927_11_v5.1	870396	872669	Tb927.11.3020	hypothetical protein, conserved	gene	-	10.0242	0.382643
Tb927_06_v5.1	506899	507795	Tb927.6.1410	hypothetical protein, conserved	gene	-	9.11018	0.382633
Tb927_11_v5.1	4278876	4279478	Tb927.11.16170	hypothetical protein, conserved	gene	-	5.23533	0.381871
TP3F6-6h01.p1k	6385	7491	Tb10.v4.0043	NA	gene	-	8.28891	0.381748
Tb927_11_v5.1	1154180	1155264	Tb927.11.3940	hypothetical protein, conserved	gene	+	8.39044	0.381528
Tb927_09_v5.1	2427886	2428814	Tb927.9.15550	BARP protein	gene	+	6.43864	0.381429
Tb927_11_v5.1	1026139	1028202	Tb927.11.3470	endosomal integral membrane protein, putative	gene	+	8.93874	0.38109
Tb927_10_v5.1	575971	577773	Tb927.10.2230	adrenodoxin reductase, putative	gene	+	10.0154	0.380835
Tb927_01_v5.1	256902	257708	Tb927.1.830	hypothetical protein, conserved	gene	-	6.77537	0.380822
Tb927_10_v5.1	2009343	2010716	Tb927.10.8060	hypothetical protein, conserved	gene	-	10.3674	0.380044
Tb927_10_v5.1	3606397	3607545	Tb927.10.14790	aminopeptidase, putative	gene	-	11.8184	0.379983
Tb927_11_v5.1	4126064	4127989	Tb927.11.15540	hypothetical protein, conserved	gene	-	9.29587	0.379921
Tb927_07_v5.1	2177548	2178291	Tb07.30D13.180	hypothetical protein, conserved (pseudogene)	pseudogene	+	7.87629	0.379589
Tb927_10_v5.1	1672288	1673334	Tb927.10.6600	hypothetical protein, conserved	gene	+	8.59489	0.379493
Tb927_08_v5.1	266112	267367	Tb927.8.890	small GTP-binding protein Rab1, putative	gene	-	11.4365	0.379425
Tb927_10_v5.1	1569937	1571566	Tb927.10.6190	aldehyde dehydrogenase, putative	gene	-	10.7718	0.379308
Tb927_10_v5.1	2601059	2602126	Tb927.10.10700	splicing factor Prp31	gene	-	8.96771	0.37927
Tb927_07_v5.1	181532	183205	Tb927.7.800	mitochondrial RNA binding complex 1 subunit	gene	-	9.47243	0.37869
Tb927_07_v5.1	742798	744252	Tb927.7.2960	hypothetical protein, conserved	gene	+	9.47243	0.37869
Tb927_08_v5.1	705895	706488	Tb927.8.2360	hypothetical protein, conserved	gene	+	7.83311	0.378512
Tb927_11_v5.1	1121295	1122443	Tb927.11.3830	hypothetical protein, conserved	gene	+	7.41807	0.378512
Tb927_11_v5.1	4293442	4294078	Tb927.11.16220	hypothetical protein, conserved	gene	-	6.51118	0.378512
Tb927_09_v5.1	1854535	1856128	Tb927.9.11880	hypothetical protein, conserved	gene	+	10.5996	0.378267
Tb927_11_v5.1	4120912	4123221	Tb927.11.15520	hypothetical protein, conserved	gene	-	9.86114	0.377423
Tb927_10_v5.1	708691	709839	Tb927.10.2770	eukaryotic translation initiation factor 5, putative	gene	+	9.52396	0.377137
Tb927_04_v5.1	692683	694009	Tb927.4.2620	hypothetical protein, conserved	gene	+	9.04028	0.37707
Tb927_11_v5.1	4558359	4558530	Tb927.11.rRNA_1	NA	gene	+	7.35841	0.376969
Tb927_04_v5.1	354577	356386	Tb927.4.1350	glyoxalase II	gene	-	11.6606	0.376831
Tb927_03_v5.1	845530	847097	Tb927.3.3290	protein kinase, putative	gene	-	8.95642	0.376474
Tb927_07_v5.1	873066	874598	Tb927.7.3340	hypothetical protein, conserved	gene	-	9.38543	0.37643
Tb927_10_v5.1	1903488	1904843	Tb927.10.7570	dihydrolipoamide acetyltransferase E2 subunit, putative	gene	-	12.4982	0.376237
Tb927_09_v5.1	525736	527188	Tb927.9.2450	electon transport protein SCO1/SCO2, putative	gene	-	10.1451	0.376053
Tb927_09_v5.1	700433	700950	Tb927.9.3370	thioredoxin	gene	+	8.73095	0.375831
Tb927_07_v5.1	409583	411348	Tb927.7.1640	ras-like small GTPase, putative	gene	+	10.5662	0.375758
Tb927_06_v5.1	1223573	1224962	Tb927.6.4320	hypothetical protein, conserved	gene	-	10.5333	0.375694
Tb927_10_v5.1	83385	83783	Tb927.10.270	60S ribosomal protein L32, putative	gene	+	11.3831	0.375432
Tb927_10_v5.1	909983	911182	Tb927.10.3520	protease regulatory ATPase subunit 4	gene	+	10.3131	0.375428
Tb927_11_bin_v5.1	2877559	2879190	Tb11.v5.0608	DNA-directed RNA polymerase III largest subunit, putative	gene	-	9.1477	0.375388
Tb927_11_v5.1	4405681	4407218	Tb927.11.16590	RNA-binding protein, putative	gene	-	8.1477	0.375388
Tb927_11_v5.1	636919	638657	Tb927.11.2250	hypothetical protein, conserved	gene	+	11.5496	0.375304
Tb927_06_v5.1	574495	576848	Tb927.6.1720	hypothetical protein, conserved	gene	-	10.6805	0.375196
Tb927_11_v5.1	2503165	2503876	Tb927.11.9140	mitochondrial RNA binding complex 1 subunit	gene	+	7.89475	0.37479
Tb927_07_v5.1	408581	409177	Tb927.7.1630	hypothetical protein, conserved	gene	+	8.54053	0.374774
Tb927_10_v5.1	2239488	2244110	Tb927.10.9040	hypothetical protein, conserved	gene	+	12.1888	0.374717
Tb927_09_v5.1	2145328	2148056	Tb927.9.13520	hypothetical protein, conserved	gene	-	11.7608	0.374355
Tb927_08_v5.1	379555	380951	Tb927.8.1190	hypothetical protein, conserved	gene	-	10.1178	0.374184
Tb927_11_v5.1	634131	636409	Tb927.11.2240	hypothetical protein, conserved	gene	+	11.3163	0.374046
Tb927_09_v5.1	1138543	1139235	Tb927.9.7020	hypothetical protein, conserved	gene	+	7.8017	0.373975
Tb927_11_v5.1	140117	141186	Tb927.11.550	hypothetical protein SCD6.10	gene	-	10.3531	0.373965
Tb927_11_bin_v5.1	1679330	1680517	Tb11.v5.0427	peroxisome assembly protein, putative	gene	-	8.72602	0.373731
Tb927_03_v5.1	1247753	1248640	Tb927.3.4450	hypothetical protein, conserved	gene	-	7.64616	0.373458
Tb927_09_v5.1	1998435	2000019	Tb927.9.12710	hypothetical protein, conserved	gene	+	10.0721	0.37287
Tb927_03_v5.1	679159	680865	Tb927.3.2680	hypothetical protein, conserved	gene	-	9.69621	0.372868
Tb927_11_bin_v5.1	629758	630933	Tb11.02.5080b	hypothetical protein, conserved	gene	-	9.27109	0.372572
Tb927_09_v5.1	1366830	1367409	Tb927.9.8380	hypothetical protein, conserved	gene	-	8.90389	0.372436
Tb927_08_v5.1	2439092	2440847	Tb927.8.8240	amino acid transporter, putative	gene	+	8.48987	0.372176
Tb927_09_v5.1	490572	490967	Tb927.9.2150	hypothetical protein	gene	-	6.59538	0.371969
Tb927_09_v5.1	825726	825920	Tb927.9.4400	hypothetical protein, unlikely	gene	-	4.27345	0.371969
Tb927_11_v5.1	554256	554509	Tb927.11.1880	histone H1, putative	gene	-	5.85841	0.371969
Tb927_03_v5.1	1293531	1302836	Tb927.3.4610	hypothetical protein, conserved	gene	-	13.7248	0.371726
Tb927_08_v5.1	2056469	2057112	Tb927.8.7130	hypothetical protein, conserved	gene	+	6.95387	0.371367
Tb927_11_v5.1	392583	393532	Tb927.11.1350	calcium uniporter protein, mitochondrial	gene	+	6.70919	0.371256
Tb927_06_v5.1	1243221	1244378	Tb927.6.4420	hypothetical protein, conserved	gene	-	10.5508	0.371173
Tb927_08_v5.1	1581544	1582936	Tb927.8.5310	hypothetical protein, conserved	gene	+	10.1296	0.37117
Tb927_09_v5.1	2093883	2095172	Tb927.9.13280	RNA-binding protein, putative	gene	-	8.6972	0.37089
Tb927_07_v5.1	414453	417647	Tb927.7.1660	hypothetical protein, conserved	gene	+	10.7918	0.370875
Tb927_08_v5.1	1497127	1497926	Tb927.8.5070	hypothetical protein, conserved	gene	+	10.3949	0.370805
Tb927_05_v5.1	490397	493354	Tb927.5.1330	hypothetical protein, conserved	gene	+	11.0832	0.370697
Tb927_05_v5.1	1332500	1332836	Tb927.5.4230	histone H4, putative	gene	-	9.13661	0.370643
Tb927_11_v5.1	2699856	2700241	Tb927.11.10050	hypothetical protein, conserved	gene	+	6.54274	0.370368
Tb927_09_v5.1	339083	340763	Tb927.9.1350	hypothetical protein, conserved	gene	-	10.8317	0.37025
Tb927_06_v5.1	439498	441717	Tb927.6.1120	hypothetical protein, conserved	gene	-	10.1232	0.37023
Tb927_08_v5.1	151635	159001	Tb927.8.540	hypothetical protein, conserved	gene	-	13.611	0.370168
Tb927_02_v5.1	500796	501346	Tb927.2.2540	hypothetical protein, conserved	gene	-	6.91298	0.370112
Tb927_11_bin_v5.1	264278	265495	Tb11.v5.0191	hypothetical protein, conserved	gene	-	6.91298	0.370112
Tb927_06_v5.1	1337515	1338860	Tb927.6.4800	hypothetical protein, conserved	gene	+	9.64639	0.369828
Tb927_03_v5.1	905452	905623	Tb927.3.3422	NA	gene	+	7.005	0.369646
Tb927_09_v5.1	2436782	2437971	Tb927.9.15600	BARP protein	gene	+	7.89209	0.369456
Tb927_10_v5.1	1722287	1723174	Tb927.10.6840	hypothetical protein, conserved	gene	+	8.7431	0.369357
Tb927_11_bin_v5.1	750691	756186	Tb11.v5.0289	ubiquitin ligase, putative	gene	+	11.5167	0.36927
Tb927_11_v5.1	1913382	1915110	Tb927.11.6780	chromatin binding protein, putative	gene	-	9.47002	0.369234
Tb927_10_v5.1	3611256	3611738	Tb927.10.14810	Multiprotein-bridging factor 1, putative	gene	-	9.24797	0.369147
Tb927_07_v5.1	1462957	1469006	Tb927.7.5440	hypothetical protein, conserved	gene	+	13.152	0.3691
Tb927_09_v5.1	2105856	2107153	Tb927.9.13340	hypothetical protein, conserved	gene	-	9.06103	0.369036
Tb927_01_v5.1	599671	599952	Tb927.1.2520	hypothetical protein, unlikely	pseudogene	+	10.2943	0.368939
Tb927_03_v5.1	771764	772205	Tb927.3.3010	hypothetical protein, conserved	gene	-	7.42287	0.368926
Tb927_04_v5.1	150746	151192	Tb927.4.550	hypothetical protein, conserved	gene	-	6.87089	0.368782
Tb927_09_v5.1	1086999	1087719	Tb927.9.6620	hypothetical protein, conserved	gene	+	8.87089	0.368782
Tb927_10_v5.1	1781506	1783158	Tb927.10.7080	ATP-dependent DEAD/H RNA helicase, putative	gene	+	10.3085	0.368733
Tb927_09_v5.1	1610699	1611570	Tb927.9.10250	small nuclear ribonucleoprotein Sm-F	gene	-	7.74649	0.368495
Tb927_09_v5.1	2137388	2137891	Tb927.9.13480	hypothetical protein, conserved	gene	-	5.96555	0.368387
Tb927_10_v5.1	529818	531233	Tb927.10.2020	hexokinase	gene	+	10.9858	0.368217
Tb927_05_v5.1	1019833	1020273	Tb927.5.3090	hypothetical protein, conserved	gene	+	9.61034	0.368151
Tb927_09_v5.1	2171317	2171865	Tb927.9.13650	ADP-ribosylation factor, putative	gene	-	8.63935	0.36804
Tb927_04_v5.1	809811	810522	Tb927.4.3060	hypothetical protein, conserved	gene	+	10.1014	0.36803
Tb927_11_v5.1	3630314	3631390	Tb927.11.13600	hypothetical protein, conserved	gene	-	8.23385	0.368004
Tb927_09_v5.1	1586854	1588133	Tb927.9.10050	hypothetical protein, conserved	gene	-	9.72893	0.367925
Tb927_11_v5.1	1582813	1585117	Tb927.11.5590	hypothetical protein, conserved	gene	+	9.44364	0.367791
Tb927_09_v5.1	1544458	1545507	Tb927.9.9710	hypothetical protein, conserved	gene	-	9.59749	0.367732
Tb927_06_v5.1	1317529	1320760	Tb927.6.4740	importin-alpha re-exporter protein, putative	gene	+	11.6324	0.367551
Tb927_07_v5.1	2041821	2044629	Tb927.7.7130	hypothetical protein, conserved	gene	-	12.3117	0.367361
Tb927_07_v5.1	514253	515074	Tb927.7.2040	hypothetical protein, conserved	gene	-	6.29213	0.367209
Tb927_10_v5.1	2130956	2134225	Tb927.10.8600	hypothetical protein, conserved	gene	+	11.5055	0.367196
Tb927_01_v5.1	622544	623776	Tb927.1.2700	hypothetical protein, conserved	gene	+	9.42194	0.367075
Tb927_03_v5.1	960539	960710	Tb927.3.3448	NA	gene	+	7.01628	0.366782
Tb927_05_v5.1	102825	103496	Tb927.5.289b	hypothetical protein	gene	-	6.43132	0.366782
Tb927_09_v5.1	866389	866541	Tb927.9.4710	hypothetical protein, unlikely	gene	+	6.43132	0.366782
Tb927_10_v5.1	157880	159505	Tb927.10.600	hypothetical protein, conserved	gene	+	9.99542	0.366488
Tb927_09_v5.1	1251064	1251807	Tb927.9.7670	hypothetical protein, conserved	gene	-	8.74162	0.366392
Tb927_06_v5.1	895744	897643	Tb927.6.3010	hypothetical protein, conserved	gene	+	8.90428	0.366364
Tb927_11_bin_v5.1	5158146	5159899	Tb11.1780	retrotransposon hot spot protein 1 (RHS1, pseudogene), putative	pseudogene	-	9.97425	0.366184
Tb927_07_v5.1	1653761	1658705	Tb927.7.6080	receptor-type adenylate cyclase GRESAG 4, putative	gene	-	11.0087	0.365922
Tb927_08_v5.1	1957895	1959293	Tb927.8.6780	hypothetical protein, conserved	gene	-	10.0792	0.365762
Tb927_10_v5.1	526772	528187	Tb927.10.2010	hexokinase	gene	+	10.1209	0.365671
Tb927_10_v5.1	334875	335633	Tb927.10.1240	hypothetical protein, conserved	gene	-	8.02189	0.365367
Tb927_04_v5.1	889449	891819	Tb927.4.3410	selenoprotein, putative	gene	-	11.0603	0.364528
Tb927_09_v5.1	837281	838968	Tb927.9.4520	mitochondrial processing peptide beta subunit, putative	gene	+	10.9059	0.364465
Tb927_09_v5.1	710145	712556	Tb927.9.3460	zinc finger protein family member, putative	gene	+	10.9644	0.364389
Tb927_11_bin_v5.1	3113761	3115152	Tb11.v5.0638	serine carboxypeptidase III precursor, putative	gene	+	10.0918	0.363903
Tb927_06_v5.1	1365362	1365931	Tb927.6.4950	mago nashi-like protein, putative	gene	+	8.90295	0.363709
Tb927_09_v5.1	2033126	2033567	Tb927.9.12870	hypothetical protein, conserved	gene	+	7.34172	0.363691
Tb927_05_v5.1	614540	616948	Tb927.5.1790	hypothetical protein, conserved	gene	+	12.2928	0.363331
Tb927_06_v5.1	1111468	1112388	Tb927.6.3730	chaperone protein DNAj, putative	gene	-	7.91637	0.363322
Tb927_11_v5.1	3488773	3492190	Tb927.11.13060	translation-associated element 2, putative	gene	-	11.3122	0.363285
Tb927_11_bin_v5.1	4046619	4048643	Tb11.v5.0779	hypothetical protein, conserved	gene	+	10.8064	0.363179
Tb927_01_v5.1	594904	595188	Tb927.1.2460	hypothetical protein, unlikely	pseudogene	+	10.2861	0.363007
Tb927_03_v5.1	983630	984008	Tb927.3.3480	U2SNRNPB U2 small nuclear ribonucleoprotein B, putative	gene	+	6.5736	0.36257
Tb927_09_v5.1	568631	568987	Tb927.9.2570	hypothetical protein, unlikely	gene	-	4.5736	0.36257
Tb927_01_v5.1	311739	311906	Tb927.1.1110	hypothetical protein, unlikely	gene	+	2.98864	0.36257
Tb927_01_v5.1	652719	652937	Tb927.1.2910	hypothetical protein, unlikely	gene	+	2.98864	0.36257
Tb927_01_v5.1	763568	763894	Tb927.1.3570	hypothetical protein, unlikely	gene	+	2.98864	0.36257
Tb927_02_v5.1	1117941	1119335	Tb927.2.6200	adenosine transporter 2, putative	gene	+	2.98864	0.36257
Tb927_01_v5.1	621728	622138	Tb927.1.2690	hypothetical protein, unlikely	gene	+	5.79599	0.36257
Tb927_10_v5.1	2537407	2537736	Tb927.10.10320	dynein light chain, putative	gene	-	5.98864	0.36257
Tb927_10_v5.1	3912283	3913470	Tb927.10.15850	peroxisome assembly protein, putative	gene	+	9.17846	0.36257
Tb927_11_v5.1	2590491	2591422	Tb927.11.9480	hypothetical protein, conserved	gene	-	7.74353	0.36257
Tb927_10_v5.1	3696267	3698900	Tb927.10.15160	hypothetical protein, conserved	gene	+	10.9706	0.362117
Tb927_06_v5.1	723771	726604	Tb927.6.2350	hypothetical protein, conserved	gene	+	11.7321	0.361662
Tb927_05_v5.1	1333972	1334308	Tb927.5.4250	histone H4, putative	gene	-	8.41916	0.361508
Tb927_01_v5.1	316190	317263	Tb927.1.1140	hypothetical protein, conserved	gene	+	8.31514	0.361429
Tb927_05_v5.1	493694	496156	Tb927.5.1340	hypothetical protein, conserved	gene	+	10.4322	0.361386
Tb927_10_v5.1	273248	273730	Tb927.10.1000	hypothetical protein	gene	+	7.12315	0.361266
Tb927_02_v5.1	495601	497305	Tb927.2.2520	voltage-dependent anion-selective channel	gene	-	12.2855	0.36115
Tb927_05_v5.1	1027433	1028494	Tb927.5.3120	eukaryotic translation initiation factor 2 beta subunit, putative	gene	-	10.9312	0.361081
Tb927_05_v5.1	1330292	1330628	Tb927.5.4200	histone H4, putative	gene	-	8.40448	0.360961
Tb927_05_v5.1	1285782	1287083	Tb927.5.3980	hypothetical protein, conserved	gene	+	9.57277	0.360899
Tb927_08_v5.1	1666848	1671138	Tb927.8.5620	ubiquitin carboxyl-terminal hydrolase, putative	gene	+	12.3689	0.360715
Tb927_07_v5.1	448791	449137	Tb927.7.1860	hypothetical protein, conserved	gene	+	7.3197	0.360295
Tb927_11_v5.1	1692344	1692713	Tb927.11.5960	hypothetical protein, conserved	gene	-	9.05353	0.360176
Tb927_11_bin_v5.1	2530166	2531548	Tb11.v5.0558	oligosaccharyl transferase subunit, putative	gene	-	9.39182	0.359864
Tb927_08_v5.1	1633118	1633680	Tb927.8.5520	hypothetical protein, conserved	gene	+	7.95461	0.359639
Tb927_11_bin_v5.1	5479917	5480966	Tb11.v5.1036	gamma-tubulin complex subunit, putative	gene	+	6.80902	0.359328
Tb927_04_v5.1	913574	914813	Tb927.4.3560	protein phoshatase 1, putative	gene	-	9.89725	0.359139
Tb927_10_v5.1	846291	846755	Tb927.10.3270	hypothetical protein, conserved	gene	+	6.7031	0.359081
Tb927_11_bin_v5.1	1561914	1563191	Tb11.v5.0411	peptidylprolyl isomerase-like protein, putative	gene	-	10.986	0.358986
Tb927_09_v5.1	1822053	1823048	Tb927.9.11720	Iron-sulfur cluster assembly protein	gene	+	9.66129	0.358978
Tb927_07_v5.1	1075964	1076388	Tb927.7.4070	calpain-like cysteine peptidase, putative	gene	+	10.4473	0.358665
Tb927_09_v5.1	1540321	1541243	Tb927.9.9670	proteasome alpha 1 subunit, putative	gene	-	10.6828	0.358037
Tb927_09_v5.1	1803326	1804384	Tb927.9.11560	hypothetical protein, conserved	gene	+	8.99595	0.357942
Tb927_07_v5.1	779167	780456	Tb927.7.3080	hypothetical protein, conserved	gene	+	9.07374	0.357848
Tb927_11_bin_v5.1	3859418	3860827	Tb11.v5.0748	ABC transporter, putative	gene	+	9.12721	0.357694
Tb927_10_v5.1	72375	73292	Tb927.10.180	ATP synthase F1 subunit gamma protein, putative	gene	+	11.7294	0.35727
Tb927_06_v5.1	1257255	1260298	Tb927.6.4480	valyl-tRNA synthetase, putative	gene	-	13.0977	0.35722
Tb927_06_v5.1	1197350	1198663	Tb927.6.4160	hypothetical protein, conserved	gene	-	10.0272	0.35717
Tb927_07_v5.1	733457	733934	Tb927.7.2870	histone H2A, putative	gene	+	11.1047	0.356792
Tb927_01_v5.1	796728	796899	tmp.1.30	NA	gene	+	7.22264	0.356485
Tb927_08_v5.1	739390	740707	Tb927.8.2490	hypothetical protein, conserved	gene	+	9.6065	0.356275
Tb927_10_v5.1	2172210	2173007	Tb927.10.8790	hypothetical protein, conserved	gene	+	8.93301	0.356248
Tb927_02_v5.1	377747	377824	Tb927.2.1997	NA	gene	+	4.82193	0.356144
Tb927_03_v5.1	966132	966267	Tb927.3.3455	NA	gene	+	4.82193	0.356144
Tb927_11_bin_v5.1	4717964	4719235	Tb11.v5.0905	hypothetical protein, conserved	gene	+	8.40689	0.356144
Tb927_01_v5.1	296302	298341	Tb927.1.1030	leucine-rich repeat protein (LRRP), putative	gene	+	10.7084	0.356052
Tb927_11_v5.1	3863402	3867819	Tb927.11.14560	cleavage and polyadenylation specificity factor-like protein, putative	gene	+	11.9973	0.355857
Tb927_07_v5.1	2120947	2122326	Tb927.7.7360	cell division control protein 2 homolog 2	gene	-	11.1086	0.35582
Tb927_06_v5.1	469738	470628	Tb927.6.1260	proteasome beta-1 subunit, putative	gene	-	9.85714	0.355319
Tb927_01_v5.1	962455	963745	Tb927.1.4680	hypothetical protein, conserved	gene	+	9.15776	0.355251
Tb927_09_v5.1	533916	534311	Tb927.9.2500	hypothetical protein, unlikely	gene	+	5.60381	0.355095
tryp_XI-1036e06.p1k	34657	35719	Tb11.0420	NA	gene	+	6.87786	0.354843
Tb927_01_v5.1	321591	321873	Tb927.1.1170	DNA-directed RNA polymerase 2, RPB12 subunit	gene	+	6.10807	0.354665
Tb927_09_v5.1	1591225	1592420	Tb927.9.10080	phosphatidylserine decarboxylase, putative	gene	-	8.82834	0.354573
Tb927_06_v5.1	1383074	1383587	Tb927.6.5060	hypothetical protein, conserved	gene	+	7.63661	0.35435
Tb927_04_v5.1	1238955	1242343	Tb927.4.4520	hypothetical protein, conserved	gene	-	10.7391	0.353637
Tb927_11_v5.1	506342	507697	Tb927.11.1640	hypothetical protein, conserved	gene	-	8.66867	0.353637
Tb927_08_v5.1	1710836	1711750	Tb927.8.5810	mitochondrial carrier protein	gene	+	8.80618	0.353637
Tb927_11_v5.1	3639428	3639873	Tb927.11.13660	hypothetical protein, conserved	gene	-	6.66867	0.353637
[truncated: 8,025 more rows]
